# Supplementary material for: Unravelling the molecular control of calvarial suture fusion in children with craniosynostosis
Source: BMC Genomics. 2007 Dec 12;8:458. doi: 10.1186/1471-2164-8-458 (PMC2222648; doi:10.1186/1471-2164-8-458)
Supplement: Additional file 5 — Genes with > 2-fold differential expression between sutures. List of the top 829 differentially expressed genes with > 2-fold differential expression between fusing/fused and unfused suture tissue. A positive value indicates higher levels in fused sutures and a negative value indicates higher expression in unfused sutures. [file 1471-2164-8-458-S5.xls]

## Sheet: Sheet1
Additional file 5
Genes with > 2-fold differential expression between fusing/fused and unfused sutures, ordered by P-value
Affymetrix Probe Set ID	Gene	Gene Name	Log2 (fold) F v U	P-value
212713_at	MFAP4	microfibrillar-associated protein 4	-4.04455	0.000831468
219140_s_at	RBP4	retinol binding protein 4, plasma	-5.22424	0.00279148
204773_at	IL11RA	interleukin 11 receptor, alpha	-2.56129	0.00279148
205257_s_at	AMPH	amphiphysin (Stiff-Man syndrome with breast cancer 128kDa autoantigen)	-3.04775	0.00598305
210511_s_at	INHBA	inhibin, beta A (activin A, activin AB alpha polypeptide)	-2.79446	0.00598305
220988_s_at	C1QTNF3	C1q and tumor necrosis factor related protein 3	-4.34018	0.00710105
204223_at	PRELP	proline arginine-rich end leucine-rich repeat protein	-3.41269	0.00859165
202994_s_at	FBLN1	fibulin 1	-3.31746	0.0241798
213004_at	ANGPTL2	angiopoietin-like 2	-2.73683	0.0241798
217161_x_at	AGC1	aggrecan 1 (chondroitin sulfate proteoglycan 1, large aggregating proteoglycan)	-2.6226	0.0241798
213001_at	ANGPTL2	angiopoietin-like 2	-2.52846	0.0241798
202709_at	FMOD	fibromodulin	-2.43478	0.0241798
205591_at	OLFM1	olfactomedin 1	-1.35075	0.0241798
217967_s_at	C1orf24	chromosome 1 open reading frame 24	-1.02657	0.0241798
202995_s_at	FBLN1	fibulin 1	-3.6867	0.0254702
207692_s_at	AGC1	aggrecan 1 (chondroitin sulfate proteoglycan 1, large aggregating proteoglycan)	-2.71955	0.0254702
205679_x_at	AGC1	aggrecan 1 (chondroitin sulfate proteoglycan 1, large aggregating proteoglycan)	-2.55142	0.0254702
204964_s_at	SSPN	sarcospan (Kras oncogene-associated gene)	-2.13724	0.0254702
201787_at	FBLN1	fibulin 1	-2.67718	0.0313555
209466_x_at	PTN	pleiotrophin (heparin binding growth factor 8, neurite growth-promoting factor 1)	-2.64463	0.0313555
205330_at	MN1	meningioma (disrupted in balanced translocation) 1	-1.89694	0.0313555
220999_s_at	CYFIP2	cytoplasmic FMR1 interacting protein 2	1.42382	0.0313555
211737_x_at	PTN	pleiotrophin (heparin binding growth factor 8, neurite growth-promoting factor 1)	-2.47268	0.037262
215271_at	TNN	tenascin N	-2.73727	0.0376966
201983_s_at	EGFR	epidermal growth factor receptor (erythroblastic leukemia viral (v-erb-b) oncogene homolog, avian)	-1.43856	0.0376966
213217_at	ADCY2	adenylate cyclase 2 (brain)	-1.56614	0.038615
212915_at	PDZRN3	PDZ domain containing RING finger 3	-1.89162	0.039056
213994_s_at	SPON1	spondin 1, extracellular matrix protein	-2.24262	0.0410972
209465_x_at	PTN	pleiotrophin (heparin binding growth factor 8, neurite growth-promoting factor 1)	-2.04046	0.0410972
213993_at	SPON1	spondin 1, extracellular matrix protein	-1.90169	0.0410972
209220_at	GPC3	glypican 3	-2.83402	0.0495875
205523_at	HAPLN1	hyaluronan and proteoglycan link protein 1	-2.82854	0.0495875
219528_s_at	BCL11B	B-cell CLL/lymphoma 11B (zinc finger protein)	-2.50195	0.0547907
219250_s_at	FLRT3	fibronectin leucine rich transmembrane protein 3	-2.37799	0.0548103
219514_at	ANGPTL2	angiopoietin-like 2	-3.16104	0.0605064
220994_s_at	STXBP6	syntaxin binding protein 6 (amisyn)	-1.69625	0.0632128
203083_at	THBS2	thrombospondin 2	-2.72729	0.0686396
200906_s_at	KIAA0992	NA	-1.94423	0.0702769
215077_at	COL3A1	collagen, type III, alpha 1 (Ehlers-Danlos syndrome type IV, autosomal dominant)	-2.65929	0.0716785
214927_at	NA	NA	-1.68035	0.0716785
217966_s_at	C1orf24	chromosome 1 open reading frame 24	-1.27233	0.0803147
212958_x_at	PAM	peptidylglycine alpha-amidating monooxygenase	-1.77543	0.0804496
202336_s_at	PAM	peptidylglycine alpha-amidating monooxygenase	-1.72615	0.0804496
202245_at	LSS	lanosterol synthase (2,3-oxidosqualene-lanosterol cyclase)	-1.07593	0.0816102
204320_at	COL11A1	collagen, type XI, alpha 1	-1.73764	0.0821733
204529_s_at	TOX	NA	-1.86324	0.0881408
202341_s_at	TRIM2	tripartite motif-containing 2	-1.57473	0.0881408
221900_at	COL8A2	collagen, type VIII, alpha 2	-3.52292	0.0920303
221541_at	CRISPLD2	cysteine-rich secretory protein LCCL domain containing 2	-1.35024	0.0920303
221530_s_at	BHLHB3	basic helix-loop-helix domain containing, class B, 3	-2.57344	0.0932166
209589_s_at	EPHB2	EPH receptor B2	-1.25672	0.0932166
221563_at	DUSP10	dual specificity phosphatase 10	-2.17899	0.0948146
37892_at	COL11A1	collagen, type XI, alpha 1	-1.8677	0.0948146
213131_at	OLFM1	olfactomedin 1	-1.60142	0.0948146
204141_at	TUBB2	tubulin, beta 2	-2.12176	0.0949772
205933_at	SETBP1	SET binding protein 1	-1.3145	0.0949772
205805_s_at	ROR1	receptor tyrosine kinase-like orphan receptor 1	-1.17502	0.0949772
209909_s_at	TGFB2	transforming growth factor, beta 2	-1.91131	0.0961261
207191_s_at	ISLR	immunoglobulin superfamily containing leucine-rich repeat	-1.90063	0.0961261
201185_at	PRSS11	protease, serine, 11 (IGF binding)	-1.21261	0.0961261
204345_at	COL16A1	collagen, type XVI, alpha 1	-1.13991	0.0961261
200872_at	S100A10	S100 calcium binding protein A10 (annexin II ligand, calpactin I, light polypeptide (p11))	-1.00946	0.0961261
204567_s_at	ABCG1	ATP-binding cassette, sub-family G (WHITE), member 1	1.16716	0.0961261
52651_at	COL8A2	collagen, type VIII, alpha 2	-2.59376	0.0995261
203570_at	LOXL1	lysyl oxidase-like 1	-1.55092	0.0995261
215945_s_at	TRIM2	tripartite motif-containing 2	-1.00722	0.0995261
214981_at	POSTN	periostin, osteoblast specific factor	-2.55374	0.101
202998_s_at	LOXL2	lysyl oxidase-like 2	-2.01093	0.101
200953_s_at	CCND2	cyclin D2	-1.03062	0.10274
204963_at	SSPN	sarcospan (Kras oncogene-associated gene)	-2.02267	0.108567
203980_at	FABP4	fatty acid binding protein 4, adipocyte	1.81662	0.10987
219038_at	ZCWCC2	zinc finger, CW type with coiled-coil domain 2	-2.14039	0.111333
205422_s_at	ITGBL1	integrin, beta-like 1 (with EGF-like repeat domains)	-1.68023	0.111333
219093_at	FLJ20701	NA	-1.06761	0.11503
214620_x_at	PAM	peptidylglycine alpha-amidating monooxygenase	-1.64143	0.118157
201125_s_at	ITGB5	integrin, beta 5	-1.05323	0.118821
203417_at	MFAP2	microfibrillar-associated protein 2	-1.97417	0.120427
201615_x_at	CALD1	caldesmon 1	-1.88048	0.120427
204646_at	DPYD	dihydropyrimidine dehydrogenase	1.38876	0.120427
204897_at	PTGER4	prostaglandin E receptor 4 (subtype EP4)	-1.36353	0.128279
215506_s_at	DIRAS3	DIRAS family, GTP-binding RAS-like 3	-1.88026	0.135926
209561_at	THBS3	thrombospondin 3	-1.62568	0.135926
206510_at	SIX2	sine oculis homeobox homolog 2 (Drosophila)	-1.44365	0.135993
212091_s_at	COL6A1	collagen, type VI, alpha 1	-1.59639	0.136213
219523_s_at	ODZ3	odz, odd Oz/ten-m homolog 3 (Drosophila)	-1.34921	0.136318
201792_at	AEBP1	AE binding protein 1	-1.14237	0.142169
213428_s_at	COL6A1	collagen, type VI, alpha 1	-1.21906	0.14411
200907_s_at	KIAA0992	NA	-1.51786	0.145863
213566_at	RNASE6	ribonuclease, RNase A family, k6	1.35998	0.145863
201842_s_at	EFEMP1	EGF-containing fibulin-like extracellular matrix protein 1	-2.34233	0.148454
212554_at	CAP2	CAP, adenylate cyclase-associated protein, 2 (yeast)	-1.98216	0.154491
205399_at	DCAMKL1	doublecortin and CaM kinase-like 1	-1.36642	0.156697
201124_at	ITGB5	integrin, beta 5	-1.32977	0.156697
205524_s_at	HAPLN1	hyaluronan and proteoglycan link protein 1	-3.1228	0.157867
218309_at	CaMKIINalpha	NA	-1.39048	0.157867
209436_at	SPON1	spondin 1, extracellular matrix protein	-2.04243	0.159134
201465_s_at	JUN	v-jun sarcoma virus 17 oncogene homolog (avian)	-2.14017	0.160984
218638_s_at	SPON2	spondin 2, extracellular matrix protein	-1.9762	0.16387
218829_s_at	CHD7	chromodomain helicase DNA binding protein 7	1.08492	0.16387
215071_s_at	HIST1H1E	histone 1, H1e	1.65449	0.164269
204471_at	GAP43	growth associated protein 43	-2.05171	0.165282
209692_at	EYA2	eyes absent homolog 2 (Drosophila)	-1.40462	0.165282
219511_s_at	SNCAIP	synuclein, alpha interacting protein (synphilin)	-1.12676	0.165282
204037_at	EDG2	endothelial differentiation, lysophosphatidic acid G-protein-coupled receptor, 2	-1.04284	0.165282
204236_at	FLI1	Friend leukemia virus integration 1	1.13086	0.165282
211366_x_at	CASP1	caspase 1, apoptosis-related cysteine protease (interleukin 1, beta, convertase)	1.44685	0.165282
215116_s_at	DNM1	dynamin 1	-2.63376	0.165825
220595_at	PDZRN4	PDZ domain containing RING finger 4	-2.28983	0.165825
218730_s_at	OGN	osteoglycin (osteoinductive factor, mimecan)	-2.51325	0.165976
219087_at	ASPN	asporin (LRR class 1)	-1.26804	0.170985
203636_at	MID1	midline 1 (Opitz/BBB syndrome)	-1.24648	0.170985
214021_x_at	ITGB5	integrin, beta 5	-1.0377	0.170985
206114_at	EPHA4	EPH receptor A4	-1.45828	0.173432
206306_at	RYR3	ryanodine receptor 3	-2.36916	0.175566
219870_at	ATF7IP2	activating transcription factor 7 interacting protein 2	1.20073	0.178705
215828_at	ATBF1	AT-binding transcription factor 1	-1.0171	0.180193
212732_at	MEG3	maternally expressed 3	-2.63793	0.183603
201998_at	ST6GAL1	ST6 beta-galactosamide alpha-2,6-sialyltranferase 1	1.24701	0.194086
203414_at	MMD	monocyte to macrophage differentiation-associated	1.01529	0.204541
204753_s_at	HLF	hepatic leukemia factor	-1.82422	0.209534
209626_s_at	OSBPL3	oxysterol binding protein-like 3	-1.33024	0.209534
205226_at	PDGFRL	platelet-derived growth factor receptor-like	-2.41939	0.210737
222101_s_at	DCHS1	dachsous 1 (Drosophila)	-1.12443	0.215541
202756_s_at	GPC1	glypican 1	-1.63111	0.219174
214464_at	CDC42BPA	CDC42 binding protein kinase alpha (DMPK-like)	-1.16492	0.219174
200636_s_at	PTPRF	protein tyrosine phosphatase, receptor type, F	-1.08112	0.219174
213142_x_at	LOC54103	NA	1.67543	0.219174
203638_s_at	FGFR2	fibroblast growth factor receptor 2 (Crouzon syndrome, Pfeiffer syndrome, Jackson-Weiss syndrome)	-1.68119	0.219671
40837_at	TLE2	transducin-like enhancer of split 2 (E(sp1) homolog, Drosophila)	-1.62904	0.219671
201438_at	COL6A3	collagen, type VI, alpha 3	-1.06522	0.220059
200897_s_at	KIAA0992	NA	-1.27097	0.220064
219427_at	FAT4	FAT tumor suppressor homolog 4 (Drosophila)	-1.59485	0.225122
221840_at	PTPRE	protein tyrosine phosphatase, receptor type, E	1.58152	0.225122
202827_s_at	MMP14	matrix metalloproteinase 14 (membrane-inserted)	-1.25512	0.226221
206060_s_at	PTPN22	protein tyrosine phosphatase, non-receptor type 22 (lymphoid)	1.45987	0.227497
203637_s_at	MID1	midline 1 (Opitz/BBB syndrome)	-1.10259	0.228907
213519_s_at	LAMA2	laminin, alpha 2 (merosin, congenital muscular dystrophy)	-1.94261	0.230413
200770_s_at	LAMC1	laminin, gamma 1 (formerly LAMB2)	-1.06415	0.230413
221950_at	EMX2	empty spiracles homolog 2 (Drosophila)	-1.4776	0.235217
205122_at	TMEFF1	transmembrane protein with EGF-like and two follistatin-like domains 1	-1.70863	0.242931
209633_at	PPP2R3A	protein phosphatase 2 (formerly 2A), regulatory subunit B'', alpha	-1.12664	0.242931
202747_s_at	ITM2A	integral membrane protein 2A	-1.53393	0.243384
202687_s_at	TNFSF10	tumor necrosis factor (ligand) superfamily, member 10	1.1787	0.244105
210794_s_at	MEG3	maternally expressed 3	-1.6205	0.244963
219985_at	HS3ST3A1	heparan sulfate (glucosamine) 3-O-sulfotransferase 3A1	-1.79168	0.247231
205528_s_at	RUNX1T1	NA	-1.5832	0.247231
215513_at	PLAGL1	pleiomorphic adenoma gene-like 1	-1.54262	0.252439
217892_s_at	EPLIN	NA	-1.101	0.252439
219681_s_at	RAB11FIP1	RAB11 family interacting protein 1 (class I)	1.10497	0.252439
219024_at	PLEKHA1	pleckstrin homology domain containing, family A (phosphoinositide binding specific) member 1	-1.09755	0.253051
211367_s_at	CASP1	caspase 1, apoptosis-related cysteine protease (interleukin 1, beta, convertase)	1.12638	0.253051
203359_s_at	MYCBP	c-myc binding protein	1.14896	0.253051
203185_at	RASSF2	Ras association (RalGDS/AF-6) domain family 2	1.72252	0.253663
216899_s_at	SCAP2	src family associated phosphoprotein 2	1.62862	0.254277
219454_at	EGFL6	EGF-like-domain, multiple 6	-2.88527	0.255338
201466_s_at	JUN	v-jun sarcoma virus 17 oncogene homolog (avian)	-2.1144	0.255948
203946_s_at	ARG2	arginase, type II	-1.26965	0.255948
202350_s_at	MATN2	matrilin 2	-1.02695	0.255948
207379_at	EDIL3	EGF-like repeats and discoidin I-like domains 3	-2.58679	0.259886
215933_s_at	HHEX	hematopoietically expressed homeobox	1.90766	0.26355
205559_s_at	PCSK5	proprotein convertase subtilisin/kexin type 5	-1.11041	0.264244
220407_s_at	TGFB2	transforming growth factor, beta 2	-2.15159	0.26467
204235_s_at	GULP1	GULP, engulfment adaptor PTB domain containing 1	-1.261	0.26467
201069_at	MMP2	matrix metalloproteinase 2 (gelatinase A, 72kDa gelatinase, 72kDa type IV collagenase)	-1.08017	0.26467
205440_s_at	NA	NA	1.13428	0.269256
203413_at	NELL2	NEL-like 2 (chicken)	-2.67726	0.269934
215049_x_at	CD163	CD163 antigen	1.12637	0.279409
207558_s_at	PITX2	paired-like homeodomain transcription factor 2	-1.78785	0.279427
202342_s_at	TRIM2	tripartite motif-containing 2	-1.30092	0.279427
209437_s_at	SPON1	spondin 1, extracellular matrix protein	-1.23995	0.279427
210951_x_at	RAB27A	RAB27A, member RAS oncogene family	1.28867	0.279427
209574_s_at	C18orf1	chromosome 18 open reading frame 1	1.68415	0.279427
219179_at	DACT1	dapper homolog 1, antagonist of beta-catenin (xenopus)	-1.56413	0.280147
215501_s_at	DUSP10	dual specificity phosphatase 10	-1.64901	0.281534
222150_s_at	LOC54103	NA	1.61329	0.283071
212445_s_at	NEDD4L	neural precursor cell expressed, developmentally down-regulated 4-like	-1.33213	0.287182
213094_at	GPR126	G protein-coupled receptor 126	1.21466	0.287182
205798_at	IL7R	interleukin 7 receptor	1.4229	0.287182
206637_at	P2RY14	purinergic receptor P2Y, G-protein coupled, 14	1.89816	0.288375
213285_at	TMEM30B	transmembrane protein 30B	-1.66972	0.290838
202289_s_at	TACC2	transforming, acidic coiled-coil containing protein 2	-1.31445	0.290838
213779_at	EWSR1	Ewing sarcoma breakpoint region 1	-1.34175	0.291019
202746_at	ITM2A	integral membrane protein 2A	-1.15778	0.291019
204689_at	HHEX	hematopoietically expressed homeobox	1.39238	0.291019
218870_at	ARHGAP15	Rho GTPase activating protein 15	1.99655	0.291019
209970_x_at	CASP1	caspase 1, apoptosis-related cysteine protease (interleukin 1, beta, convertase)	1.26051	0.292614
208228_s_at	FGFR2	fibroblast growth factor receptor 2 (Crouzon syndrome, Pfeiffer syndrome, Jackson-Weiss syndrome)	-1.75045	0.293538
220092_s_at	ANTXR1	anthrax toxin receptor 1	-1.5448	0.303223
213222_at	PLCB1	phospholipase C, beta 1 (phosphoinositide-specific)	-1.14606	0.303223
201464_x_at	JUN	v-jun sarcoma virus 17 oncogene homolog (avian)	-1.6839	0.313337
206132_at	MCC	mutated in colorectal cancers	-1.14421	0.313337
203932_at	HLA-DMB	major histocompatibility complex, class II, DM beta	1.00897	0.313337
202388_at	RGS2	regulator of G-protein signalling 2, 24kDa	1.13687	0.313337
204232_at	FCER1G	NA	1.25997	0.313337
204755_x_at	HLF	hepatic leukemia factor	-1.46752	0.319199
211432_s_at	TYRO3	TYRO3 protein tyrosine kinase	-1.12945	0.320535
212086_x_at	LMNA	lamin A/C	-1.19514	0.326073
204451_at	FZD1	frizzled homolog 1 (Drosophila)	-1.09117	0.326073
204326_x_at	MT1X	metallothionein 1X	-1.01451	0.326073
202446_s_at	PLSCR1	phospholipid scramblase 1	1.04799	0.326073
202430_s_at	PLSCR1	phospholipid scramblase 1	1.05149	0.326073
213281_at	NA	NA	-1.43781	0.328483
204237_at	GULP1	GULP, engulfment adaptor PTB domain containing 1	-1.03916	0.328483
220147_s_at	FAM60A	family with sequence similarity 60, member A	1.1492	0.328483
213293_s_at	TRIM22	tripartite motif-containing 22	1.36227	0.328483
217525_at	OLFML1	olfactomedin-like 1	-1.52875	0.332607
219779_at	ZFHX4	zinc finger homeodomain 4	-1.03617	0.332607
209933_s_at	CD300A	CD300A antigen	1.30753	0.332607
219033_at	PARP8	poly (ADP-ribose) polymerase family, member 8	1.2463	0.333245
205733_at	BLM	Bloom syndrome	1.44614	0.333245
219288_at	C3orf14	chromosome 3 open reading frame 14	-1.29527	0.336447
201720_s_at	LAPTM5	lysosomal associated multispanning membrane protein 5	1.54499	0.337757
213375_s_at	CG018	NA	1.32655	0.341916
206235_at	LIG4	ligase IV, DNA, ATP-dependent	1.31665	0.342699
207419_s_at	RAC2	ras-related C3 botulinum toxin substrate 2 (rho family, small GTP binding protein Rac2)	2.11786	0.344254
219622_at	RAB20	RAB20, member RAS oncogene family	1.06068	0.344946
214791_at	LOC93349	NA	1.38511	0.346085
205547_s_at	TAGLN	transgelin	-1.51431	0.348362
203986_at	GENX-3414	NA	1.08534	0.349546
205809_s_at	WASL	Wiskott-Aldrich syndrome-like	-1.31222	0.354284
207761_s_at	DKFZP586A0522	NA	1.27285	0.354284
221586_s_at	E2F5	E2F transcription factor 5, p130-binding	1.32098	0.354284
209627_s_at	OSBPL3	oxysterol binding protein-like 3	-1.03368	0.357677
215785_s_at	CYFIP2	cytoplasmic FMR1 interacting protein 2	1.17674	0.358015
212845_at	SAMD4	sterile alpha motif domain containing 4	-1.06635	0.36137
204972_at	OAS2	2'-5'-oligoadenylate synthetase 2, 69/71kDa	1.15774	0.36137
207275_s_at	ACSL1	acyl-CoA synthetase long-chain family member 1	1.27111	0.36137
203474_at	IQGAP2	IQ motif containing GTPase activating protein 2	2.06834	0.362553
205739_x_at	ZNF588	zinc finger protein 588	1.25387	0.362922
211368_s_at	CASP1	caspase 1, apoptosis-related cysteine protease (interleukin 1, beta, convertase)	1.35284	0.362922
217478_s_at	HLA-DMA	major histocompatibility complex, class II, DM alpha	1.50841	0.362922
220132_s_at	CLEC2D	C-type lectin superfamily 2, member D	1.53315	0.362922
202965_s_at	CAPN6	calpain 6	-2.29604	0.365609
218051_s_at	FLJ12442	NA	-1.61214	0.365609
209908_s_at	TGFB2	transforming growth factor, beta 2	-1.00003	0.365609
210786_s_at	FLI1	Friend leukemia virus integration 1	1.42462	0.365617
203416_at	CD53	CD53 antigen	1.67143	0.36985
203908_at	SLC4A4	solute carrier family 4, sodium bicarbonate cotransporter, member 4	1.12846	0.370586
201839_s_at	TACSTD1	tumor-associated calcium signal transducer 1	1.47101	0.381879
203789_s_at	SEMA3C	sema domain, immunoglobulin domain (Ig), short basic domain, secreted, (semaphorin) 3C	-1.90058	0.382939
211401_s_at	FGFR2	fibroblast growth factor receptor 2 (Crouzon syndrome, Pfeiffer syndrome, Jackson-Weiss syndrome)	-1.71644	0.382939
205442_at	MFAP3L	microfibrillar-associated protein 3-like	1.61808	0.382939
209201_x_at	CXCR4	chemokine (C-X-C motif) receptor 4	2.74162	0.382939
202363_at	SPOCK	sparc/osteonectin, cwcv and kazal-like domains proteoglycan (testican)	-1.77452	0.388198
204679_at	KCNK1	potassium channel, subfamily K, member 1	-1.10225	0.388198
205270_s_at	LCP2	lymphocyte cytosolic protein 2 (SH2 domain containing leukocyte protein of 76kDa)	1.28065	0.388198
204924_at	TLR2	toll-like receptor 2	1.40645	0.388198
213492_at	COL2A1	collagen, type II, alpha 1 (primary osteoarthritis, spondyloepiphyseal dysplasia, congenital)	-2.85077	0.390079
205116_at	LAMA2	laminin, alpha 2 (merosin, congenital muscular dystrophy)	-1.73178	0.390079
205269_at	LCP2	lymphocyte cytosolic protein 2 (SH2 domain containing leukocyte protein of 76kDa)	1.72969	0.390079
203411_s_at	LMNA	lamin A/C	-1.22374	0.390496
204324_s_at	GOLPH4	golgi phosphoprotein 4	-1.1374	0.394453
206011_at	CASP1	caspase 1, apoptosis-related cysteine protease (interleukin 1, beta, convertase)	1.37239	0.394453
207008_at	IL8RB	interleukin 8 receptor, beta	1.62421	0.394453
204674_at	LRMP	lymphoid-restricted membrane protein	2.71016	0.394453
212992_at	C14orf78	chromosome 14 open reading frame 78	-1.4555	0.397167
202206_at	ARL7	ADP-ribosylation factor-like 7	-1.09933	0.397333
212738_at	ARHGAP19	Rho GTPase activating protein 19	1.16952	0.397333
209515_s_at	RAB27A	RAB27A, member RAS oncogene family	1.2814	0.397333
219532_at	ELOVL4	elongation of very long chain fatty acids (FEN1/Elo2, SUR4/Elo3, yeast)-like 4	-1.22824	0.399777
219694_at	FLJ11127	NA	1.00949	0.399777
222294_s_at	RAB27A	RAB27A, member RAS oncogene family	1.04164	0.399777
207571_x_at	C1orf38	chromosome 1 open reading frame 38	1.32554	0.399777
210785_s_at	C1orf38	chromosome 1 open reading frame 38	1.69797	0.399777
211919_s_at	CXCR4	chemokine (C-X-C motif) receptor 4	2.78745	0.399777
201430_s_at	DPYSL3	dihydropyrimidinase-like 3	-1.11873	0.405244
209747_at	TGFB3	transforming growth factor, beta 3	-1.09048	0.405244
217428_s_at	COL10A1	collagen, type X, alpha 1(Schmid metaphyseal chondrodysplasia)	-3.87289	0.407137
202185_at	PLOD3	procollagen-lysine, 2-oxoglutarate 5-dioxygenase 3	-1.06671	0.407137
201141_at	GPNMB	glycoprotein (transmembrane) nmb	-1.06603	0.407137
210449_x_at	MAPK14	mitogen-activated protein kinase 14	1.21215	0.407137
210982_s_at	HLA-DRA	major histocompatibility complex, class II, DR alpha	1.39006	0.407137
205668_at	LY75	lymphocyte antigen 75	1.65437	0.407137
207238_s_at	PTPRC	protein tyrosine phosphatase, receptor type, C	2.19531	0.40934
203761_at	SLA	Src-like-adaptor	1.89669	0.410093
204160_s_at	ENPP4	ectonucleotide pyrophosphatase/phosphodiesterase 4 (putative function)	1.05169	0.413198
204613_at	PLCG2	phospholipase C, gamma 2 (phosphatidylinositol-specific)	1.30858	0.413332
212865_s_at	COL14A1	collagen, type XIV, alpha 1 (undulin)	-1.08166	0.417028
218640_s_at	PLEKHF2	pleckstrin homology domain containing, family F (with FYVE domain) member 2	1.07907	0.417028
212937_s_at	COL6A1	collagen, type VI, alpha 1	-1.30587	0.41747
212758_s_at	TCF8	transcription factor 8 (represses interleukin 2 expression)	-1.04582	0.4225
209238_at	STX3A	syntaxin 3A	1.31864	0.42386
208850_s_at	THY1	Thy-1 cell surface antigen	-1.35425	0.426782
45297_at	EHD2	EH-domain containing 2	-1.13876	0.428404
220235_s_at	RIF1	NA	1.20685	0.428404
213618_at	CENTD1	centaurin, delta 1	1.70954	0.428404
211561_x_at	MAPK14	mitogen-activated protein kinase 14	1.24003	0.434122
209598_at	PNMA2	paraneoplastic antigen MA2	-1.66147	0.438233
213869_x_at	THY1	Thy-1 cell surface antigen	-1.17899	0.438233
207480_s_at	MEIS2	Meis1, myeloid ecotropic viral integration site 1 homolog 2 (mouse)	-1.07034	0.438233
202112_at	VWF	von Willebrand factor	1.03603	0.438233
208894_at	HLA-DRA	major histocompatibility complex, class II, DR alpha	1.43711	0.438233
212588_at	PTPRC	protein tyrosine phosphatase, receptor type, C	1.83842	0.438233
205348_s_at	DNCI1	dynein, cytoplasmic, intermediate polypeptide 1	-1.12282	0.443314
219390_at	FKBP14	FK506 binding protein 14, 22 kDa	-1.06816	0.445512
214475_x_at	CAPN3	calpain 3, (p94)	1.05155	0.446108
204407_at	TTF2	transcription termination factor, RNA polymerase II	1.09078	0.446108
205529_s_at	RUNX1T1	NA	-1.56914	0.446359
209156_s_at	COL6A2	collagen, type VI, alpha 2	-1.29877	0.446421
216920_s_at	TARP	NA	1.48295	0.447995
213901_x_at	RBM9	RNA binding motif protein 9	-1.16829	0.449199
208711_s_at	CCND1	cyclin D1 (PRAD1: parathyroid adenomatosis 1)	-1.09216	0.449199
208033_s_at	ATBF1	AT-binding transcription factor 1	-1.08571	0.449199
204749_at	NAP1L3	nucleosome assembly protein 1-like 3	-1.01472	0.449199
209514_s_at	RAB27A	RAB27A, member RAS oncogene family	1.04391	0.449199
201688_s_at	TPD52	tumor protein D52	1.06788	0.449199
205316_at	SLC15A2	solute carrier family 15 (H+/peptide transporter), member 2	1.20559	0.449199
221210_s_at	NPL	N-acetylneuraminate pyruvate lyase (dihydrodipicolinate synthase)	1.36619	0.449199
219079_at	NCB5OR	NADPH cytochrome B5 oxidoreductase	1.43244	0.449199
210004_at	OLR1	oxidised low density lipoprotein (lectin-like) receptor 1	1.47739	0.449199
212998_x_at	HLA-DQB1	major histocompatibility complex, class II, DQ beta 1	1.51774	0.449199
203608_at	GPLD1	glycosylphosphatidylinositol specific phospholipase D1	1.52661	0.449199
211742_s_at	EVI2B	ecotropic viral integration site 2B	1.66248	0.449199
203680_at	PRKAR2B	protein kinase, cAMP-dependent, regulatory, type II, beta	1.94911	0.449199
209040_s_at	PSMB8	proteasome (prosome, macropain) subunit, beta type, 8 (large multifunctional protease 7)	1.35607	0.451893
209734_at	HEM1	hematopoietic protein 1	1.62301	0.451893
208885_at	LCP1	lymphocyte cytosolic protein 1 (L-plastin)	1.66107	0.451893
204951_at	RHOH	ras homolog gene family, member H	1.75628	0.453119
218949_s_at	QRSL1	glutaminyl-tRNA synthase (glutamine-hydrolyzing)-like 1	1.24774	0.455174
204510_at	CDC7	CDC7 cell division cycle 7 (S. cerevisiae)	1.33362	0.455174
203372_s_at	SOCS2	suppressor of cytokine signaling 2	1.35553	0.455174
206478_at	KIAA0125	KIAA0125	1.97887	0.455174
204006_s_at	FCGR3B	Fc fragment of IgG, low affinity IIIb, receptor (CD16b)	2.06778	0.455174
209840_s_at	LRRN3	leucine rich repeat neuronal 3	-1.51497	0.457562
204362_at	SCAP2	src family associated phosphoprotein 2	1.21899	0.459056
219191_s_at	BIN2	bridging integrator 2	1.69685	0.463597
202990_at	PYGL	NA	1.34918	0.464815
221581_s_at	WBSCR5	Williams-Beuren syndrome chromosome region 5	1.36089	0.464815
204220_at	GMFG	glia maturation factor, gamma	1.57061	0.464815
221523_s_at	RRAGD	Ras-related GTP binding D	1.21228	0.466406
203639_s_at	FGFR2	fibroblast growth factor receptor 2 (Crouzon syndrome, Pfeiffer syndrome, Jackson-Weiss syndrome)	-1.85667	0.466813
201149_s_at	TIMP3	tissue inhibitor of metalloproteinase 3 (Sorsby fundus dystrophy, pseudoinflammatory)	-1.15103	0.466813
221734_at	LOC133619	NA	-1.10285	0.466813
209542_x_at	IGF1	insulin-like growth factor 1 (somatomedin C)	-1.07851	0.466813
217771_at	GOLPH2	golgi phosphoprotein 2	-1.02451	0.466813
220651_s_at	MCM10	MCM10 minichromosome maintenance deficient 10 (S. cerevisiae)	1.02803	0.466813
210153_s_at	ME2	malic enzyme 2, NAD(+)-dependent, mitochondrial	1.10119	0.466813
206206_at	LY64	lymphocyte antigen 64 homolog, radioprotective 105kDa (mouse)	1.11027	0.466813
204240_s_at	SMC2L1	SMC2 structural maintenance of chromosomes 2-like 1 (yeast)	1.22493	0.466813
204279_at	PSMB9	proteasome (prosome, macropain) subunit, beta type, 9 (large multifunctional protease 2)	1.55567	0.466813
210164_at	GZMB	granzyme B (granzyme 2, cytotoxic T-lymphocyte-associated serine esterase 1)	1.7112	0.466813
205681_at	BCL2A1	BCL2-related protein A1	1.77233	0.466813
217028_at	CXCR4	chemokine (C-X-C motif) receptor 4	1.97456	0.466813
210303_at	MAB21L2	mab-21-like 2 (C. elegans)	-1.05148	0.467356
207992_s_at	AMPD3	adenosine monophosphate deaminase (isoform E)	2.19779	0.468467
213558_at	PCLO	piccolo (presynaptic cytomatrix protein)	-1.50413	0.46968
219729_at	PRRX2	paired related homeobox 2	-1.18618	0.46968
216984_x_at	IGLC2	immunoglobulin lambda constant 2 (Kern-Oz- marker)	1.1417	0.46968
209606_at	PSCDBP	pleckstrin homology, Sec7 and coiled-coil domains, binding protein	1.54478	0.46968
217148_x_at	IGLC2	immunoglobulin lambda constant 2 (Kern-Oz- marker)	1.5463	0.46968
222071_s_at	SLCO4C1	solute carrier organic anion transporter family, member 4C1	1.56664	0.46968
208699_x_at	TKT	transketolase (Wernicke-Korsakoff syndrome)	1.66458	0.46968
203665_at	HMOX1	heme oxygenase (decycling) 1	1.7528	0.46968
216491_x_at	IGHG1	immunoglobulin heavy constant gamma 1 (G1m marker)	1.80725	0.46968
220005_at	P2RY13	purinergic receptor P2Y, G-protein coupled, 13	1.81172	0.46968
207072_at	IL18RAP	interleukin 18 receptor accessory protein	1.87285	0.46968
217404_s_at	COL2A1	collagen, type II, alpha 1 (primary osteoarthritis, spondyloepiphyseal dysplasia, congenital)	-2.76139	0.471203
206159_at	GDF10	growth differentiation factor 10	-1.32639	0.471203
212089_at	LMNA	lamin A/C	-1.04276	0.471203
209632_at	PPP2R3A	protein phosphatase 2 (formerly 2A), regulatory subunit B'', alpha	-1.00537	0.471203
201678_s_at	DC12	NA	1.0357	0.471203
219607_s_at	MS4A4A	membrane-spanning 4-domains, subfamily A, member 4	1.04541	0.471203
211991_s_at	HLA-DPA1	major histocompatibility complex, class II, DP alpha 1	1.09979	0.471203
219510_at	POLQ	polymerase (DNA directed), theta	1.20279	0.471203
205184_at	GNG4	guanine nucleotide binding protein (G protein), gamma 4	1.24496	0.471203
204361_s_at	SCAP2	src family associated phosphoprotein 2	1.26198	0.471203
213599_at	OIP5	Opa interacting protein 5	1.26774	0.471203
219863_at	HERC5	hect domain and RLD 5	1.31274	0.471203
210262_at	CRISP2	cysteine-rich secretory protein 2	1.34376	0.471203
206978_at	CCR2	chemokine (C-C motif) receptor 2	1.5586	0.471203
205041_s_at	ORM1	orosomucoid 1	1.67497	0.471203
202191_s_at	GAS7	growth arrest-specific 7	1.72405	0.471203
205922_at	NA	NA	2.31029	0.471203
35974_at	LRMP	lymphoid-restricted membrane protein	2.3755	0.471203
207957_s_at	PRKCB1	protein kinase C, beta 1	2.48286	0.471203
208851_s_at	THY1	Thy-1 cell surface antigen	-1.1965	0.475442
202458_at	PRSS23	protease, serine, 23	-1.01958	0.475442
211339_s_at	ITK	IL2-inducible T-cell kinase	1.05888	0.475442
218454_at	FLJ22662	NA	1.56916	0.475442
204982_at	GIT2	G protein-coupled receptor kinase interactor 2	1.43096	0.475809
221276_s_at	SYNC1	syncoilin, intermediate filament 1	-1.20586	0.475999
203820_s_at	IMP-3	NA	1.32684	0.475999
205040_at	ORM1	orosomucoid 1	1.47734	0.475999
204224_s_at	GCH1	GTP cyclohydrolase 1 (dopa-responsive dystonia)	1.48376	0.475999
209269_s_at	SYK	spleen tyrosine kinase	1.69973	0.475999
201690_s_at	TPD52	tumor protein D52	1.84174	0.475999
209795_at	CD69	CD69 antigen (p60, early T-cell activation antigen)	1.5261	0.476052
203434_s_at	MME	membrane metallo-endopeptidase (neutral endopeptidase, enkephalinase, CALLA, CD10)	1.6925	0.476293
205039_s_at	ZNFN1A1	zinc finger protein, subfamily 1A, 1 (Ikaros)	1.56277	0.476349
220603_s_at	MCTP2	NA	1.26508	0.476368
211000_s_at	IL6ST	interleukin 6 signal transducer (gp130, oncostatin M receptor)	-1.0248	0.476667
213603_s_at	RAC2	ras-related C3 botulinum toxin substrate 2 (rho family, small GTP binding protein Rac2)	1.53059	0.476667
210356_x_at	MS4A1	membrane-spanning 4-domains, subfamily A, member 1	1.98857	0.476667
209841_s_at	LRRN3	leucine rich repeat neuronal 3	-1.09477	0.477181
215303_at	NA	NA	-1.06645	0.477181
205560_at	PCSK5	proprotein convertase subtilisin/kexin type 5	-1.01164	0.477181
204823_at	NAV3	neuron navigator 3	-1.011	0.477181
209901_x_at	AIF1	allograft inflammatory factor 1	1.05925	0.477181
209619_at	CD74	CD74 antigen (invariant polypeptide of major histocompatibility complex, class II antigen-associated)	1.1297	0.477181
201721_s_at	LAPTM5	lysosomal associated multispanning membrane protein 5	1.24103	0.477181
212949_at	BRRN1	barren homolog (Drosophila)	1.24789	0.477181
206641_at	TNFRSF17	tumor necrosis factor receptor superfamily, member 17	1.25103	0.477181
201288_at	ARHGDIB	Rho GDP dissociation inhibitor (GDI) beta	1.34977	0.477181
210154_at	ME2	malic enzyme 2, NAD(+)-dependent, mitochondrial	1.35374	0.477181
204887_s_at	PLK4	polo-like kinase 4 (Drosophila)	1.38515	0.477181
205984_at	CRHBP	corticotropin releasing hormone binding protein	1.40926	0.477181
203126_at	IMPA2	inositol(myo)-1(or 4)-monophosphatase 2	1.46666	0.477181
207655_s_at	BLNK	B-cell linker	1.59742	0.477181
202157_s_at	CUGBP2	CUG triplet repeat, RNA binding protein 2	1.68376	0.477181
215117_at	RAG2	recombination activating gene 2	1.85075	0.477181
205692_s_at	CD38	CD38 antigen (p45)	1.87098	0.477181
206283_s_at	TAL1	T-cell acute lymphocytic leukemia 1	1.89337	0.477181
204698_at	ISG20	interferon stimulated gene 20kDa	1.98251	0.477181
220416_at	ATP8B4	ATPase, Class I, type 8B, member 4	2.21422	0.477181
209498_at	CEACAM1	carcinoembryonic antigen-related cell adhesion molecule 1 (biliary glycoprotein)	2.35306	0.477181
202519_at	MONDOA	NA	1.01614	0.479133
203418_at	CCNA2	cyclin A2	1.4263	0.479222
205941_s_at	COL10A1	collagen, type X, alpha 1(Schmid metaphyseal chondrodysplasia)	-2.85482	0.479823
210302_s_at	MAB21L2	mab-21-like 2 (C. elegans)	-1.95963	0.479823
206326_at	GRP	gastrin-releasing peptide	-1.74373	0.479823
209955_s_at	FAP	fibroblast activation protein, alpha	-1.74326	0.479823
216840_s_at	LAMA2	laminin, alpha 2 (merosin, congenital muscular dystrophy)	-1.60706	0.479823
204472_at	GEM	GTP binding protein overexpressed in skeletal muscle	-1.56184	0.479823
206071_s_at	EPHA3	EPH receptor A3	-1.5457	0.479823
207118_s_at	MMP23B	matrix metalloproteinase 23B	-1.49582	0.479823
211276_at	TCEAL2	transcription elongation factor A (SII)-like 2	-1.32821	0.479823
205931_s_at	CREB5	cAMP responsive element binding protein 5	-1.27753	0.479823
205206_at	KAL1	Kallmann syndrome 1 sequence	-1.27557	0.479823
202581_at	HSPA1B	heat shock 70kDa protein 1B	-1.27271	0.479823
219230_at	FLJ10970	NA	-1.25053	0.479823
205683_x_at	TPSAB1	tryptase alpha/beta 1	-1.24706	0.479823
205475_at	SCRG1	NA	-1.21856	0.479823
220260_at	TBC1D19	TBC1 domain family, member 19	-1.14647	0.479823
207134_x_at	TPSB2	tryptase beta 2	-1.10988	0.479823
217023_x_at	TPSB2	tryptase beta 2	-1.0721	0.479823
45714_at	HCFC1R1	host cell factor C1 regulator 1 (XPO1 dependant)	-1.0268	0.479823
216474_x_at	TPSAB1	tryptase alpha/beta 1	-1.01841	0.479823
204078_at	SC65	NA	-1.00528	0.479823
201008_s_at	TXNIP	thioredoxin interacting protein	1.00147	0.479823
203432_at	TMPO	thymopoietin	1.00168	0.479823
204416_x_at	APOC1	apolipoprotein C-I	1.00443	0.479823
201774_s_at	CNAP1	NA	1.00697	0.479823
220059_at	BRDG1	NA	1.0073	0.479823
220668_s_at	DNMT3B	DNA (cytosine-5-)-methyltransferase 3 beta	1.00931	0.479823
219132_at	PELI2	pellino homolog 2 (Drosophila)	1.01058	0.479823
213008_at	FLJ10719	NA	1.01123	0.479823
206391_at	RARRES1	retinoic acid receptor responder (tazarotene induced) 1	1.01316	0.479823
208353_x_at	ANK1	ankyrin 1, erythrocytic	1.01481	0.479823
218308_at	TACC3	transforming, acidic coiled-coil containing protein 3	1.01504	0.479823
213416_at	ITGA4	integrin, alpha 4 (antigen CD49D, alpha 4 subunit of VLA-4 receptor)	1.01555	0.479823
216054_x_at	MYL4	NA	1.01623	0.479823
218948_at	QRSL1	glutaminyl-tRNA synthase (glutamine-hydrolyzing)-like 1	1.01786	0.479823
207827_x_at	SNCA	synuclein, alpha (non A4 component of amyloid precursor)	1.01999	0.479823
211644_x_at	IGKC	immunoglobulin kappa constant	1.02115	0.479823
204153_s_at	MFNG	manic fringe homolog (Drosophila)	1.02146	0.479823
214836_x_at	NA	NA	1.0216	0.479823
203209_at	RFC5	replication factor C (activator 1) 5, 36.5kDa	1.02445	0.479823
221824_s_at	MARCH8	membrane-associated ring finger (C3HC4) 8	1.02593	0.479823
214433_s_at	SELENBP1	selenium binding protein 1	1.03072	0.479823
205024_s_at	RAD51	RAD51 homolog (RecA homolog, E. coli) (S. cerevisiae)	1.03731	0.479823
209879_at	SELPLG	selectin P ligand	1.03893	0.479823
205859_at	LY86	lymphocyte antigen 86	1.03903	0.479823
205789_at	CD1D	CD1D antigen, d polypeptide	1.03942	0.479823
210240_s_at	CDKN2D	cyclin-dependent kinase inhibitor 2D (p19, inhibits CDK4)	1.04342	0.479823
210401_at	P2RX1	purinergic receptor P2X, ligand-gated ion channel, 1	1.04588	0.479823
218355_at	KIF4A	kinesin family member 4A	1.04681	0.479823
209890_at	TSPAN5	tetraspanin 5	1.04815	0.479823
210754_s_at	LYN	v-yes-1 Yamaguchi sarcoma viral related oncogene homolog	1.05158	0.479823
220088_at	C5R1	complement component 5 receptor 1 (C5a ligand)	1.05436	0.479823
203110_at	PTK2B	PTK2B protein tyrosine kinase 2 beta	1.05547	0.479823
220035_at	NUP210	nucleoporin 210kDa	1.0565	0.479823
218741_at	C22orf18	chromosome 22 open reading frame 18	1.05694	0.479823
203856_at	VRK1	vaccinia related kinase 1	1.05873	0.479823
209892_at	FUT4	fucosyltransferase 4 (alpha (1,3) fucosyltransferase, myeloid-specific)	1.05931	0.479823
208296_x_at	TNFAIP8	tumor necrosis factor, alpha-induced protein 8	1.06157	0.479823
204709_s_at	KIF23	kinesin family member 23	1.06322	0.479823
211696_x_at	HBB	hemoglobin, beta	1.06831	0.479823
206364_at	KIF14	kinesin family member 14	1.06952	0.479823
209421_at	MSH2	mutS homolog 2, colon cancer, nonpolyposis type 1 (E. coli)	1.07436	0.479823
219551_at	EAF2	ELL associated factor 2	1.07558	0.479823
210586_x_at	RHD	Rhesus blood group, D antigen	1.07626	0.479823
211922_s_at	CAT	catalase	1.07686	0.479823
204768_s_at	FEN1	flap structure-specific endonuclease 1	1.07866	0.479823
206102_at	KIAA0186	NA	1.08383	0.479823
213546_at	DKFZp586I1420	NA	1.08769	0.479823
210829_s_at	SSBP2	single-stranded DNA binding protein 2	1.08809	0.479823
211883_x_at	CEACAM1	carcinoembryonic antigen-related cell adhesion molecule 1 (biliary glycoprotein)	1.09252	0.479823
203379_at	RPS6KA1	ribosomal protein S6 kinase, 90kDa, polypeptide 1	1.09615	0.479823
203302_at	DCK	deoxycytidine kinase	1.10084	0.479823
211581_x_at	LST1	leukocyte specific transcript 1	1.1093	0.479823
206074_s_at	HMGA1	high mobility group AT-hook 1	1.11014	0.479823
210136_at	MBP	myelin basic protein	1.11223	0.479823
201695_s_at	NP	nucleoside phosphorylase	1.11307	0.479823
200648_s_at	GLUL	glutamate-ammonia ligase (glutamine synthase)	1.11423	0.479823
205391_x_at	ANK1	ankyrin 1, erythrocytic	1.11448	0.479823
209813_x_at	TRGV9	T cell receptor gamma variable 9	1.11701	0.479823
210260_s_at	TNFAIP8	tumor necrosis factor, alpha-induced protein 8	1.12131	0.479823
204092_s_at	STK6	serine/threonine kinase 6	1.12531	0.479823
201689_s_at	TPD52	tumor protein D52	1.12762	0.479823
206896_s_at	GNG7	guanine nucleotide binding protein (G protein), gamma 7	1.128	0.479823
202545_at	PRKCD	protein kinase C, delta	1.13254	0.479823
204886_at	PLK4	polo-like kinase 4 (Drosophila)	1.13376	0.479823
204146_at	RAD51AP1	RAD51 associated protein 1	1.13474	0.479823
209053_s_at	WHSC1	Wolf-Hirschhorn syndrome candidate 1	1.13547	0.479823
218499_at	MASK	NA	1.13806	0.479823
213572_s_at	SERPINB1	serine (or cysteine) proteinase inhibitor, clade B (ovalbumin), member 1	1.13839	0.479823
203388_at	ARRB2	arrestin, beta 2	1.13866	0.479823
212543_at	AIM1	absent in melanoma 1	1.14507	0.479823
205403_at	IL1R2	interleukin 1 receptor, type II	1.14616	0.479823
203016_s_at	SSX2IP	synovial sarcoma, X breakpoint 2 interacting protein	1.15083	0.479823
204207_s_at	RNGTT	RNA guanylyltransferase and 5'-phosphatase	1.15622	0.479823
201432_at	CAT	catalase	1.1575	0.479823
205053_at	PRIM1	primase, polypeptide 1, 49kDa	1.15828	0.479823
205268_s_at	ADD2	adducin 2 (beta)	1.15921	0.479823
215006_at	EZH2	enhancer of zeste homolog 2 (Drosophila)	1.16559	0.479823
205642_at	CEP1	centrosomal protein 1	1.17302	0.479823
221491_x_at	HLA-DRB1	major histocompatibility complex, class II, DR beta 1	1.17307	0.479823
209116_x_at	HBB	hemoglobin, beta	1.17481	0.479823
212023_s_at	MKI67	antigen identified by monoclonal antibody Ki-67	1.17702	0.479823
201663_s_at	SMC4L1	SMC4 structural maintenance of chromosomes 4-like 1 (yeast)	1.18022	0.479823
209891_at	SPBC25	spindle pole body component 25 homolog (S. cerevisiae)	1.18897	0.479823
216401_x_at	NA	NA	1.18971	0.479823
211637_x_at	LOC388078	NA	1.19128	0.479823
201795_at	LBR	lamin B receptor	1.19209	0.479823
208700_s_at	TKT	transketolase (Wernicke-Korsakoff syndrome)	1.19719	0.479823
37577_at	ARHGAP19	Rho GTPase activating protein 19	1.19992	0.479823
211795_s_at	FYB	FYN binding protein (FYB-120/130)	1.20005	0.479823
212430_at	RNPC1	RNA-binding region (RNP1, RRM) containing 1	1.20034	0.479823
217232_x_at	HBB	hemoglobin, beta	1.20047	0.479823
203400_s_at	TF	transferrin	1.20161	0.479823
208579_x_at	H2BFS	H2B histone family, member S	1.20458	0.479823
214366_s_at	ALOX5	arachidonate 5-lipoxygenase	1.20558	0.479823
205856_at	SLC14A1	solute carrier family 14 (urea transporter), member 1 (Kidd blood group)	1.20959	0.479823
210559_s_at	CDC2	cell division cycle 2, G1 to S and G2 to M	1.21417	0.479823
209760_at	KIAA0922	NA	1.21815	0.479823
214063_s_at	TF	transferrin	1.22635	0.479823
209464_at	AURKB	aurora kinase B	1.22817	0.479823
211745_x_at	HBA2	hemoglobin, alpha 2	1.23152	0.479823
210644_s_at	LAIR1	leukocyte-associated Ig-like receptor 1	1.23331	0.479823
204057_at	IRF8	interferon regulatory factor 8	1.24056	0.479823
202158_s_at	CUGBP2	CUG triplet repeat, RNA binding protein 2	1.24176	0.479823
216997_x_at	TLE4	transducin-like enhancer of split 4 (E(sp1) homolog, Drosophila)	1.24667	0.479823
220560_at	C11orf21	chromosome 11 open reading frame 21	1.24887	0.479823
202705_at	CCNB2	cyclin B2	1.25596	0.479823
206680_at	CD5L	CD5 antigen-like (scavenger receptor cysteine rich family)	1.25717	0.479823
205960_at	PDK4	pyruvate dehydrogenase kinase, isoenzyme 4	1.25787	0.479823
203332_s_at	INPP5D	inositol polyphosphate-5-phosphatase, 145kDa	1.26473	0.479823
212774_at	ZNF238	zinc finger protein 238	1.26845	0.479823
212886_at	DKFZP434C171	NA	1.26937	0.479823
213733_at	MYO1F	myosin IF	1.27102	0.479823
201236_s_at	BTG2	BTG family, member 2	1.27109	0.479823
203795_s_at	BCL7A	B-cell CLL/lymphoma 7A	1.2729	0.479823
220496_at	CLEC1B	C-type lectin domain family 1, member B	1.27443	0.479823
213808_at	ADAM23	a disintegrin and metalloproteinase domain 23	1.27537	0.479823
219396_s_at	NEIL1	nei endonuclease VIII-like 1 (E. coli)	1.27753	0.479823
205034_at	CCNE2	cyclin E2	1.28724	0.479823
202974_at	MPP1	membrane protein, palmitoylated 1, 55kDa	1.28895	0.479823
218726_at	DKFZp762E1312	NA	1.28963	0.479823
210146_x_at	LILRB2	leukocyte immunoglobulin-like receptor, subfamily B (with TM and ITIM domains), member 2	1.29228	0.479823
202192_s_at	GAS7	growth arrest-specific 7	1.29595	0.479823
211645_x_at	NA	NA	1.29609	0.479823
218782_s_at	ATAD2	ATPase family, AAA domain containing 2	1.29655	0.479823
201859_at	PRG1	proteoglycan 1, secretory granule	1.30459	0.479823
203214_x_at	CDC2	cell division cycle 2, G1 to S and G2 to M	1.30624	0.479823
203116_s_at	FECH	ferrochelatase (protoporphyria)	1.30717	0.479823
38149_at	ARHGAP25	Rho GTPase activating protein 25	1.30863	0.479823
213817_at	NA	NA	1.31344	0.479823
214084_x_at	NCF1	neutrophil cytosolic factor 1 (47kDa, chronic granulomatous disease, autosomal 1)	1.31369	0.479823
211596_s_at	LRIG1	leucine-rich repeats and immunoglobulin-like domains 1	1.31528	0.479823
203358_s_at	EZH2	enhancer of zeste homolog 2 (Drosophila)	1.31836	0.479823
202954_at	UBE2C	ubiquitin-conjugating enzyme E2C	1.32277	0.479823
203755_at	BUB1B	BUB1 budding uninhibited by benzimidazoles 1 homolog beta (yeast)	1.32389	0.479823
206247_at	MICB	MHC class I polypeptide-related sequence B	1.32688	0.479823
205048_s_at	PSPH	phosphoserine phosphatase	1.32729	0.479823
207165_at	HMMR	hyaluronan-mediated motility receptor (RHAMM)	1.32862	0.479823
204949_at	ICAM3	intercellular adhesion molecule 3	1.33021	0.479823
209714_s_at	CDKN3	cyclin-dependent kinase inhibitor 3 (CDK2-associated dual specificity phosphatase)	1.33469	0.479823
222039_at	LOC146909	NA	1.33517	0.479823
209911_x_at	HIST1H2BD	histone 1, H2bd	1.33586	0.479823
206371_at	FOLR3	folate receptor 3 (gamma)	1.3372	0.479823
208997_s_at	UCP2	uncoupling protein 2 (mitochondrial, proton carrier)	1.34361	0.479823
214574_x_at	LST1	leukocyte specific transcript 1	1.34704	0.479823
204661_at	CD52	CD52 antigen (CAMPATH-1 antigen)	1.35516	0.479823
205861_at	SPIB	Spi-B transcription factor (Spi-1/PU.1 related)	1.36918	0.479823
208206_s_at	RASGRP2	RAS guanyl releasing protein 2 (calcium and DAG-regulated)	1.37779	0.479823
201700_at	CCND3	cyclin D3	1.3795	0.479823
217414_x_at	HBA2	hemoglobin, alpha 2	1.38427	0.479823
210450_at	LOC90925	NA	1.38467	0.479823
214181_x_at	LST1	leukocyte specific transcript 1	1.38833	0.479823
219667_s_at	BANK1	B-cell scaffold protein with ankyrin repeats 1	1.39309	0.479823
211699_x_at	HBA1	hemoglobin, alpha 1	1.39794	0.479823
220704_at	NA	NA	1.39909	0.479823
204882_at	NA	NA	1.3996	0.479823
205159_at	CSF2RB	colony stimulating factor 2 receptor, beta, low-affinity (granulocyte-macrophage)	1.40105	0.479823
219938_s_at	PSTPIP2	proline-serine-threonine phosphatase interacting protein 2	1.4022	0.479823
202902_s_at	CTSS	cathepsin S	1.40841	0.479823
204923_at	XPNPEP2	X-prolyl aminopeptidase (aminopeptidase P) 2, membrane-bound	1.40917	0.479823
205707_at	IL17R	interleukin 17 receptor	1.41668	0.479823
212268_at	SERPINB1	serine (or cysteine) proteinase inhibitor, clade B (ovalbumin), member 1	1.42249	0.479823
206398_s_at	CD19	CD19 antigen	1.42275	0.479823
205838_at	GYPA	glycophorin A (includes MN blood group)	1.42645	0.479823
204018_x_at	HBA1	hemoglobin, alpha 1	1.42728	0.479823
209458_x_at	HBA1	hemoglobin, alpha 1	1.42852	0.479823
204165_at	WASF1	WAS protein family, member 1	1.43469	0.479823
204641_at	NEK2	NIMA (never in mitosis gene a)-related kinase 2	1.43693	0.479823
219498_s_at	BCL11A	B-cell CLL/lymphoma 11A (zinc finger protein)	1.43702	0.479823
202833_s_at	SERPINA1	serine (or cysteine) proteinase inhibitor, clade A (alpha-1 antiproteinase, antitrypsin), member 1	1.43952	0.479823
213502_x_at	LOC91316	NA	1.43972	0.479823
209408_at	KIF2C	kinesin family member 2C	1.44323	0.479823
202803_s_at	ITGB2	NA	1.4537	0.479823
202957_at	HCLS1	hematopoietic cell-specific Lyn substrate 1	1.45403	0.479823
219306_at	KIF15	kinesin family member 15	1.45501	0.479823
205046_at	CENPE	centromere protein E, 312kDa	1.45833	0.479823
202546_at	NA	NA	1.46108	0.479823
215819_s_at	RHCE	Rhesus blood group, CcEe antigens	1.46141	0.479823
210629_x_at	LST1	leukocyte specific transcript 1	1.47318	0.479823
204118_at	CD48	CD48 antigen (B-cell membrane protein)	1.4747	0.479823
33304_at	ISG20	interferon stimulated gene 20kDa	1.47501	0.479823
207674_at	FCAR	Fc fragment of IgA, receptor for	1.4768	0.479823
203591_s_at	CSF3R	colony stimulating factor 3 receptor (granulocyte)	1.48058	0.479823
211582_x_at	LST1	leukocyte specific transcript 1	1.4859	0.479823
212020_s_at	MKI67	antigen identified by monoclonal antibody Ki-67	1.48698	0.479823
207857_at	LILRA2	leukocyte immunoglobulin-like receptor, subfamily A (with TM domain), member 2	1.48781	0.479823
202156_s_at	CUGBP2	CUG triplet repeat, RNA binding protein 2	1.488	0.479823
217977_at	SEPX1	selenoprotein X, 1	1.49814	0.479823
205049_s_at	CD79A	CD79A antigen (immunoglobulin-associated alpha)	1.49958	0.479823
215633_x_at	LST1	leukocyte specific transcript 1	1.50519	0.479823
208079_s_at	STK6	serine/threonine kinase 6	1.5087	0.479823
220615_s_at	MLSTD1	male sterility domain containing 1	1.51292	0.479823
216012_at	NA	NA	1.53626	0.479823
202286_s_at	TACSTD2	tumor-associated calcium signal transducer 2	1.5376	0.479823
204961_s_at	NCF1	neutrophil cytosolic factor 1 (47kDa, chronic granulomatous disease, autosomal 1)	1.54372	0.479823
211254_x_at	RHAG	Rhesus blood group-associated glycoprotein	1.55666	0.479823
212587_s_at	PTPRC	protein tyrosine phosphatase, receptor type, C	1.56347	0.479823
221671_x_at	IGKC	immunoglobulin kappa constant	1.56444	0.479823
219669_at	PRV1	NA	1.56743	0.479823
219463_at	C20orf103	chromosome 20 open reading frame 103	1.57117	0.479823
219759_at	LRAP	NA	1.58533	0.479823
205896_at	SLC22A4	solute carrier family 22 (organic cation transporter), member 4	1.58568	0.479823
204444_at	KIF11	kinesin family member 11	1.58677	0.479823
208998_at	UCP2	uncoupling protein 2 (mitochondrial, proton carrier)	1.59006	0.479823
208438_s_at	FGR	Gardner-Rasheed feline sarcoma viral (v-fgr) oncogene homolog	1.59886	0.479823
212021_s_at	MKI67	antigen identified by monoclonal antibody Ki-67	1.60053	0.479823
219890_at	CLEC5A	C-type lectin domain family 5, member A	1.60319	0.479823
208018_s_at	HCK	hemopoietic cell kinase	1.60627	0.479823
221651_x_at	IGKC	immunoglobulin kappa constant	1.60946	0.479823
203509_at	SORL1	sortilin-related receptor, L(DLR class) A repeats-containing	1.61817	0.479823
205504_at	BTK	Bruton agammaglobulinemia tyrosine kinase	1.62064	0.479823
212873_at	HA-1	NA	1.62157	0.479823
204430_s_at	SLC2A5	solute carrier family 2 (facilitated glucose/fructose transporter), member 5	1.62597	0.479823
220330_s_at	SAMSN1	SAM domain, SH3 domain and nuclear localisation signals, 1	1.62922	0.479823
205627_at	CDA	cytidine deaminase	1.62933	0.479823
203922_s_at	CYBB	cytochrome b-245, beta polypeptide (chronic granulomatous disease)	1.63198	0.479823
212415_at	SEPT6	septin 6	1.63529	0.479823
218237_s_at	SLC38A1	solute carrier family 38, member 1	1.64094	0.479823
215946_x_at	LOC91353	NA	1.66637	0.479823
215047_at	TRIM58	tripartite motif-containing 58	1.66724	0.479823
221286_s_at	PACAP	NA	1.66942	0.479823
210279_at	GPR18	G protein-coupled receptor 18	1.66995	0.479823
204712_at	WIF1	WNT inhibitory factor 1	1.67579	0.479823
213160_at	DOCK2	dedicator of cytokinesis 2	1.68204	0.479823
209709_s_at	HMMR	hyaluronan-mediated motility receptor (RHAMM)	1.6833	0.479823
203435_s_at	MME	membrane metallo-endopeptidase (neutral endopeptidase, enkephalinase, CALLA, CD10)	1.68359	0.479823
205632_s_at	PIP5K1B	phosphatidylinositol-4-phosphate 5-kinase, type I, beta	1.69321	0.479823
203764_at	DLG7	discs, large homolog 7 (Drosophila)	1.69449	0.479823
205936_s_at	HK3	hexokinase 3 (white cell)	1.69522	0.479823
210395_x_at	MYL4	NA	1.69654	0.479823
212592_at	IGJ	immunoglobulin J polypeptide, linker protein for immunoglobulin alpha and mu polypeptides	1.69714	0.479823
207522_s_at	ATP2A3	ATPase, Ca++ transporting, ubiquitous	1.70288	0.479823
203819_s_at	IMP-3	NA	1.70345	0.479823
204962_s_at	CENPA	centromere protein A, 17kDa	1.70842	0.479823
209642_at	BUB1	BUB1 budding uninhibited by benzimidazoles 1 homolog (yeast)	1.71397	0.479823
221627_at	TRIM10	tripartite motif-containing 10	1.71582	0.479823
213888_s_at	T3JAM	NA	1.71686	0.479823
205715_at	BST1	bone marrow stromal cell antigen 1	1.7213	0.479823
205038_at	ZNFN1A1	zinc finger protein, subfamily 1A, 1 (Ikaros)	1.72245	0.479823
203760_s_at	SLA	Src-like-adaptor	1.73328	0.479823
205844_at	VNN1	vanin 1	1.75447	0.479823
34210_at	CD52	CD52 antigen (CAMPATH-1 antigen)	1.75456	0.479823
214669_x_at	LOC440871	NA	1.75562	0.479823
203879_at	PIK3CD	phosphoinositide-3-kinase, catalytic, delta polypeptide	1.75842	0.479823
203471_s_at	PLEK	pleckstrin	1.75856	0.479823
220570_at	RETN	resistin	1.76158	0.479823
204591_at	CHL1	cell adhesion molecule with homology to L1CAM (close homolog of L1)	1.76173	0.479823
217418_x_at	MS4A1	membrane-spanning 4-domains, subfamily A, member 1	1.77746	0.479823
210135_s_at	SHOX2	short stature homeobox 2	1.78176	0.479823
215379_x_at	IGLC2	immunoglobulin lambda constant 2 (Kern-Oz- marker)	1.78386	0.479823
203148_s_at	TRIM14	tripartite motif-containing 14	1.78647	0.479823
213036_x_at	ATP2A3	ATPase, Ca++ transporting, ubiquitous	1.79693	0.479823
211654_x_at	HLA-DQB1	major histocompatibility complex, class II, DQ beta 1	1.79831	0.479823
214777_at	NA	NA	1.79943	0.479823
205590_at	RASGRP1	RAS guanyl releasing protein 1 (calcium and DAG-regulated)	1.80766	0.479823
209930_s_at	NFE2	nuclear factor (erythroid-derived 2), 45kDa	1.8182	0.479823
215176_x_at	NA	NA	1.82491	0.479823
219990_at	FLJ23311	NA	1.82884	0.479823
219505_at	CECR1	cat eye syndrome chromosome region, candidate 1	1.83153	0.479823
203923_s_at	CYBB	cytochrome b-245, beta polypeptide (chronic granulomatous disease)	1.83802	0.479823
214539_at	SERPINB10	serine (or cysteine) proteinase inhibitor, clade B (ovalbumin), member 10	1.84102	0.479823
207384_at	PGLYRP1	peptidoglycan recognition protein 1	1.85141	0.479823
221601_s_at	FAIM3	Fas apoptotic inhibitory molecule	1.85168	0.479823
215121_x_at	IGLC2	immunoglobulin lambda constant 2 (Kern-Oz- marker)	1.8596	0.479823
210448_s_at	P2RX5	purinergic receptor P2X, ligand-gated ion channel, 5	1.86608	0.479823
209138_x_at	IGLC2	immunoglobulin lambda constant 2 (Kern-Oz- marker)	1.86896	0.479823
207540_s_at	SYK	spleen tyrosine kinase	1.87774	0.479823
206698_at	XK	Kell blood group precursor (McLeod phenotype)	1.87975	0.479823
214916_x_at	MGC27165	NA	1.89858	0.479823
209396_s_at	CHI3L1	chitinase 3-like 1 (cartilage glycoprotein-39)	1.90323	0.479823
213915_at	NKG7	natural killer cell group 7 sequence	1.91019	0.479823
209829_at	C6orf32	chromosome 6 open reading frame 32	1.9118	0.479823
217022_s_at	MGC27165	NA	1.91272	0.479823
205786_s_at	ITGAM	NA	1.91703	0.479823
205147_x_at	NCF4	neutrophil cytosolic factor 4, 40kDa	1.92756	0.479823
209685_s_at	PRKCB1	protein kinase C, beta 1	1.93518	0.479823
212999_x_at	NA	NA	1.95243	0.479823
215925_s_at	CD72	CD72 antigen	1.95956	0.479823
205119_s_at	FPR1	formyl peptide receptor 1	1.96029	0.479823
204730_at	RIMS3	regulating synaptic membrane exocytosis 3	1.97111	0.479823
207677_s_at	NCF4	neutrophil cytosolic factor 4, 40kDa	1.9824	0.479823
220068_at	VPREB3	pre-B lymphocyte gene 3	1.98977	0.479823
204848_x_at	HBG1	hemoglobin, gamma A	2.01115	0.479823
210746_s_at	EPB42	erythrocyte membrane protein band 4.2	2.02489	0.479823
206145_at	RHAG	Rhesus blood group-associated glycoprotein	2.03986	0.479823
210140_at	CST7	cystatin F (leukocystatin)	2.04252	0.479823
214677_x_at	IGLC2	immunoglobulin lambda constant 2 (Kern-Oz- marker)	2.05078	0.479823
206697_s_at	HP	haptoglobin	2.05586	0.479823
221969_at	PAX5	paired box gene 5 (B-cell lineage specific activator)	2.07078	0.479823
205297_s_at	CD79B	CD79B antigen (immunoglobulin-associated beta)	2.07143	0.479823
209395_at	CHI3L1	chitinase 3-like 1 (cartilage glycoprotein-39)	2.07295	0.479823
204419_x_at	HBG2	hemoglobin, gamma G	2.07323	0.479823
221349_at	VPREB1	pre-B lymphocyte gene 1	2.09938	0.479823
219471_at	C13orf18	chromosome 13 open reading frame 18	2.11422	0.479823
212827_at	IGHM	immunoglobulin heavy constant mu	2.11845	0.479823
206660_at	IGLL1	immunoglobulin lambda-like polypeptide 1	2.12308	0.479823
206522_at	MGAM	maltase-glucoamylase (alpha-glucosidase)	2.12377	0.479823
204174_at	ALOX5AP	arachidonate 5-lipoxygenase-activating protein	2.12655	0.479823
206515_at	CYP4F3	cytochrome P450, family 4, subfamily F, polypeptide 3	2.13739	0.479823
209480_at	HLA-DQB1	major histocompatibility complex, class II, DQ beta 1	2.14968	0.479823
211560_s_at	ALAS2	aminolevulinate, delta-, synthase 2 (sideroblastic/hypochromic anemia)	2.17355	0.479823
201858_s_at	PRG1	proteoglycan 1, secretory granule	2.1737	0.479823
205837_s_at	GYPA	glycophorin A (includes MN blood group)	2.19453	0.479823
209949_at	NCF2	neutrophil cytosolic factor 2 (65kDa, chronic granulomatous disease, autosomal 2)	2.21789	0.479823
204351_at	S100P	S100 calcium binding protein P	2.24237	0.479823
204192_at	CD37	CD37 antigen	2.24582	0.479823
211820_x_at	GYPA	glycophorin A (includes MN blood group)	2.2517	0.479823
206390_x_at	PF4	platelet factor 4 (chemokine (C-X-C motif) ligand 4)	2.26632	0.479823
204971_at	CSTA	cystatin A (stefin A)	2.29344	0.479823
220001_at	PADI4	peptidyl arginine deiminase, type IV	2.29832	0.479823
211657_at	CEACAM6	carcinoembryonic antigen-related cell adhesion molecule 6 (non-specific cross reacting antigen)	2.33301	0.479823
206937_at	SPTA1	spectrin, alpha, erythrocytic 1 (elliptocytosis 2)	2.3407	0.479823
209083_at	CORO1A	coronin, actin binding protein, 1A	2.34542	0.479823
39318_at	TCL1A	T-cell leukemia/lymphoma 1A	2.34676	0.479823
205513_at	TCN1	transcobalamin I (vitamin B12 binding protein, R binder family)	2.34755	0.479823
204007_at	FCGR3B	Fc fragment of IgG, low affinity IIIb, receptor (CD16b)	2.35462	0.479823
206591_at	RAG1	recombination activating gene 1	2.36304	0.479823
204562_at	IRF4	interferon regulatory factor 4	2.36696	0.479823
209374_s_at	IGHM	immunoglobulin heavy constant mu	2.36754	0.479823
206111_at	RNASE2	ribonuclease, RNase A family, 2 (liver, eosinophil-derived neurotoxin)	2.38691	0.479823
204798_at	MYB	v-myb myeloblastosis viral oncogene homolog (avian)	2.40243	0.479823
203765_at	GCA	grancalcin, EF-hand calcium binding protein	2.40608	0.479823
203757_s_at	CEACAM6	carcinoembryonic antigen-related cell adhesion molecule 6 (non-specific cross reacting antigen)	2.40964	0.479823
206177_s_at	ARG1	arginase, liver	2.41949	0.479823
205237_at	FCN1	ficolin (collagen/fibrinogen domain containing) 1	2.44517	0.479823
210244_at	CAMP	cathelicidin antimicrobial peptide	2.45604	0.479823
204466_s_at	SNCA	synuclein, alpha (non A4 component of amyloid precursor)	2.46353	0.479823
208470_s_at	HP	haptoglobin	2.4664	0.479823
204446_s_at	ALOX5	arachidonate 5-lipoxygenase	2.4712	0.479823
204563_at	SELL	selectin L (lymphocyte adhesion molecule 1)	2.49489	0.479823
204959_at	MNDA	myeloid cell nuclear differentiation antigen	2.53754	0.479823
207329_at	MMP8	matrix metalloproteinase 8 (neutrophil collagenase)	2.53942	0.479823
206851_at	RNASE3	ribonuclease, RNase A family, 3 (eosinophil cationic protein)	2.55253	0.479823
210254_at	MS4A3	membrane-spanning 4-domains, subfamily A, member 3 (hematopoietic cell-specific)	2.55396	0.479823
203535_at	S100A9	S100 calcium binding protein A9 (calgranulin B)	2.55689	0.479823
207341_at	PRTN3	proteinase 3 (serine proteinase, neutrophil, Wegener granulomatosis autoantigen)	2.56598	0.479823
210487_at	DNTT	deoxynucleotidyltransferase, terminal	2.57286	0.479823
203948_s_at	MPO	myeloperoxidase	2.58826	0.479823
209995_s_at	TCL1A	T-cell leukemia/lymphoma 1A	2.6585	0.479823
203949_at	MPO	myeloperoxidase	2.69949	0.479823
207802_at	CRISP3	cysteine-rich secretory protein 3	2.72728	0.479823
212768_s_at	OLFM4	olfactomedin 4	2.74216	0.479823
212531_at	LCN2	lipocalin 2 (oncogene 24p3)	2.75661	0.479823
205267_at	POU2AF1	POU domain, class 2, associating factor 1	2.77932	0.479823
202018_s_at	LTF	lactotransferrin	2.78603	0.479823
212560_at	SORL1	sortilin-related receptor, L(DLR class) A repeats-containing	2.82093	0.479823
209369_at	ANXA3	annexin A3	2.84263	0.479823
219014_at	PLAC8	placenta-specific 8	2.84665	0.479823
206676_at	CEACAM8	carcinoembryonic antigen-related cell adhesion molecule 8	3.09564	0.479823
205863_at	S100A12	S100 calcium binding protein A12 (calgranulin C)	3.14712	0.479823
206207_at	CLC	Charcot-Leyden crystal protein	3.31631	0.479823
219497_s_at	BCL11A	B-cell CLL/lymphoma 11A (zinc finger protein)	1.539	0.47994
209773_s_at	RRM2	ribonucleotide reductase M2 polypeptide	1.09364	0.480395
214627_at	EPX	eosinophil peroxidase	2.05966	0.480492
204467_s_at	SNCA	synuclein, alpha (non A4 component of amyloid precursor)	1.54075	0.480785
211821_x_at	GYPA	glycophorin A (includes MN blood group)	2.22276	0.480785
210052_s_at	TPX2	TPX2, microtubule-associated protein homolog (Xenopus laevis)	1.21495	0.48147
213515_x_at	HBG2	hemoglobin, gamma G	1.7653	0.48147
205950_s_at	CA1	carbonic anhydrase I	2.45926	0.48147
202870_s_at	CDC20	CDC20 cell division cycle 20 homolog (S. cerevisiae)	1.35771	0.481544
220811_at	PRG3	proteoglycan 3	2.31742	0.481544
44790_s_at	C13orf18	chromosome 13 open reading frame 18	1.52483	0.482036
213831_at	HLA-DQA1	major histocompatibility complex, class II, DQ alpha 1	1.10713	0.48216
207828_s_at	CENPF	centromere protein F, 350/400ka (mitosin)	1.08198	0.482472
208808_s_at	HMGB2	high-mobility group box 2	1.08759	0.482646
203021_at	SLPI	secretory leukocyte protease inhibitor (antileukoproteinase)	1.25194	0.483992
203554_x_at	PTTG1	pituitary tumor-transforming 1	1.0267	0.48419
213975_s_at	LILRB1	leukocyte immunoglobulin-like receptor, subfamily B (with TM and ITIM domains), member 1	1.21498	0.48419
214407_x_at	GYPA	glycophorin A (includes MN blood group)	1.77047	0.48419
205592_at	SLC4A1	solute carrier family 4, anion exchanger, member 1 (erythrocyte membrane protein band 3, Diego blood group)	1.99834	0.48419
206834_at	HBD	hemoglobin, delta	2.20432	0.48419
219672_at	ERAF	erythroid associated factor	2.24653	0.48419
211743_s_at	PRG2	proteoglycan 2, bone marrow (natural killer cell activator, eosinophil granule major basic protein)	2.676	0.485314
205557_at	BPI	bactericidal/permeability-increasing protein	2.06403	0.486326
204822_at	TTK	TTK protein kinase	1.1397	0.488089
214146_s_at	PPBP	pro-platelet basic protein (chemokine (C-X-C motif) ligand 7)	2.19644	0.48826
214575_s_at	AZU1	azurocidin 1 (cationic antimicrobial protein 37)	2.24876	0.48826
210504_at	KLF1	Kruppel-like factor 1 (erythroid)	1.12618	0.489326
216833_x_at	GYPA	glycophorin A (includes MN blood group)	1.30221	0.495463
203040_s_at	HMBS	hydroxymethylbilane synthase	1.1818	0.496962
214370_at	S100A8	S100 calcium binding protein A8 (calgranulin A)	1.33375	0.496962
219918_s_at	ASPM	asp (abnormal spindle)-like, microcephaly associated (Drosophila)	1.08152	0.497184
207459_x_at	GYPB	glycophorin B (includes Ss blood group)	1.49574	0.497184
202917_s_at	S100A8	S100 calcium binding protein A8 (calgranulin A)	1.98437	0.497184
206871_at	ELA2	elastase 2, neutrophil	2.37578	0.499639
205653_at	CTSG	cathepsin G	2.16446	0.500575
207269_at	DEFA4	defensin, alpha 4, corticostatin	2.24618	0.506679
202672_s_at	ATF3	activating transcription factor 3	-1.06899	0.514107
206837_at	CART1	cartilage paired-class homeoprotein 1	-1.04133	0.532754
211430_s_at	IGHG3	immunoglobulin heavy constant gamma 3 (G3m marker)	1.36683	0.541629
209728_at	HLA-DRB1	major histocompatibility complex, class II, DR beta 1	-1.19574	0.54295
205033_s_at	DEFA1	defensin, alpha 1, myeloid-related sequence	1.78988	0.57973
