# Supplementary material for: Unravelling the molecular control of calvarial suture fusion in children with craniosynostosis
Source: BMC Genomics. 2007 Dec 12;8:458. doi: 10.1186/1471-2164-8-458 (PMC2222648; doi:10.1186/1471-2164-8-458)
Supplement: Additional file 8 — Genes identified to be differentially expressed (P < 0.01) by matched pairs analysis between unfused coronal and sagittal sutures. A positive value indicates higher expression levels in coronal sutures and a negative value indicates higher expression in sagittal sutures. [file 1471-2164-8-458-S8.xls]

## Sheet: Sheet1
Additional file 8
Gene identified to be differentially expressed (P < 0.01) by matched pairs analysis between unfused coronal and sagittal sutures
Affymetrix Probe Set ID	Gene	Gene Name	Log2(fold) C v S	P-value
204351_at	S100P	S100 calcium binding protein P	-4.71426	0.000198611
205237_at	FCN1	ficolin (collagen/fibrinogen domain containing) 1	-4.24978	0.000221413
214370_at	S100A8	S100 calcium binding protein A8 (calgranulin A)	-4.12955	0.000322339
213640_s_at	LOX	lysyl oxidase	3.15794	0.000418784
214575_s_at	AZU1	azurocidin 1 (cationic antimicrobial protein 37)	-5.61341	0.000428746
214627_at	EPX	eosinophil peroxidase	-3.97893	0.000500573
214146_s_at	PPBP	pro-platelet basic protein (chemokine (C-X-C motif) ligand 7)	-3.88785	0.000504119
206660_at	IGLL1	immunoglobulin lambda-like polypeptide 1	-3.87912	0.000540038
212531_at	LCN2	lipocalin 2 (oncogene 24p3)	-4.94702	0.000755307
212873_at	HA-1	NA	-2.80025	0.000765214
207522_s_at	ATP2A3	ATPase, Ca++ transporting, ubiquitous	-2.44227	0.000893046
204416_x_at	APOC1	apolipoprotein C-I	-2.23677	0.00095749
210140_at	CST7	cystatin F (leukocystatin)	-3.32155	0.0010282
215077_at	COL3A1	collagen, type III, alpha 1 (Ehlers-Danlos syndrome type IV, autosomal dominant)	2.55937	0.0011441
203819_s_at	IMP-3	NA	-2.59522	0.00116338
208621_s_at	VIL2	villin 2 (ezrin)	2.21189	0.00120294
210815_s_at	CALCRL	calcitonin receptor-like	2.14531	0.00122028
209083_at	CORO1A	coronin, actin binding protein, 1A	-3.5752	0.00131172
210790_s_at	SARA1	SAR1a gene homolog 1 (S. cerevisiae)	1.92102	0.00136615
203811_s_at	DNAJB4	DnaJ (Hsp40) homolog, subfamily B, member 4	2.51919	0.00139105
202888_s_at	ANPEP	alanyl (membrane) aminopeptidase ( CD13, p150)	-1.87437	0.0014624
205018_s_at	MBNL2	muscleblind-like 2 (Drosophila)	3.22778	0.00146299
203400_s_at	TF	transferrin	-2.11988	0.00146316
214040_s_at	GSN	gelsolin (amyloidosis, Finnish type)	2.00174	0.00155489
34210_at	CD52	CD52 antigen (CAMPATH-1 antigen)	-2.9521	0.00161418
209728_at	HLA-DRB1	major histocompatibility complex, class II, DR beta 1	-1.8045	0.00162589
202543_s_at	GMFB	glia maturation factor, beta	1.77572	0.00165722
204712_at	WIF1	WNT inhibitory factor 1	-2.09249	0.00170937
207379_at	EDIL3	EGF-like repeats and discoidin I-like domains 3	2.29874	0.00174535
208438_s_at	FGR	Gardner-Rasheed feline sarcoma viral (v-fgr) oncogene homolog	-2.76595	0.00175951
39248_at	AQP3	aquaporin 3	-1.72215	0.00177578
208700_s_at	TKT	transketolase (Wernicke-Korsakoff syndrome)	-1.7656	0.00178187
207341_at	PRTN3	proteinase 3 (serine proteinase, neutrophil, Wegener granulomatosis autoantigen)	-5.35124	0.00184536
212587_s_at	PTPRC	protein tyrosine phosphatase, receptor type, C	-2.52596	0.00186883
202803_s_at	ITGB2	NA	-1.66299	0.00191744
204971_at	CSTA	cystatin A (stefin A)	-4.23625	0.00193407
218508_at	DCP1A	decapping enzyme	-1.66038	0.00196505
210136_at	MBP	myelin basic protein	-1.72207	0.0020415
212216_at	PREPL	prolyl endopeptidase-like	1.63612	0.00208905
201044_x_at	DUSP1	dual specificity phosphatase 1	3.11693	0.00211167
213901_x_at	RBM9	RNA binding motif protein 9	1.59374	0.00212212
204949_at	ICAM3	intercellular adhesion molecule 3	-1.80286	0.00213437
202191_s_at	GAS7	growth arrest-specific 7	-2.29109	0.00214456
202870_s_at	CDC20	CDC20 cell division cycle 20 homolog (S. cerevisiae)	-2.38793	0.0022135
208206_s_at	RASGRP2	RAS guanyl releasing protein 2 (calcium and DAG-regulated)	-1.55972	0.00223746
202947_s_at	GYPC	glycophorin C (Gerbich blood group)	-1.58325	0.00226979
218424_s_at	TSAP6	NA	-1.54373	0.00231624
214483_s_at	ARFIP1	ADP-ribosylation factor interacting protein 1 (arfaptin 1)	2.25651	0.0023355
209352_s_at	SIN3B	SIN3 homolog B, transcription regulator (yeast)	-1.5082	0.00242693
214007_s_at	PTK9	PTK9 protein tyrosine kinase 9	2.4314	0.00245648
221969_at	PAX5	paired box gene 5 (B-cell lineage specific activator)	-3.32823	0.0024898
215032_at	RREB1	ras responsive element binding protein 1	-1.59111	0.0024967
211965_at	ZFP36L1	zinc finger protein 36, C3H type-like 1	-1.47421	0.00257143
218131_s_at	GATAD2A	GATA zinc finger domain containing 2A	-1.61861	0.00257509
212020_s_at	MKI67	antigen identified by monoclonal antibody Ki-67	-1.53221	0.0025793
210244_at	CAMP	cathelicidin antimicrobial peptide	-4.99573	0.00258189
211743_s_at	PRG2	proteoglycan 2, bone marrow (natural killer cell activator)	-5.44705	0.00273121
215731_s_at	MPHOSPH9	M-phase phosphoprotein 9	-1.45779	0.0027326
210944_s_at	CAPN3	calpain 3, (p94)	-1.45027	0.00282887
201211_s_at	DDX3X	DEAD (Asp-Glu-Ala-Asp) box polypeptide 3, X-linked	2.09652	0.0028497
221563_at	DUSP10	dual specificity phosphatase 10	1.41801	0.00289423
205446_s_at	ATF2	activating transcription factor 2	1.82509	0.00290172
213546_at	DKFZp586I1420	NA	-1.69686	0.00293371
217920_at	MAN1A2	mannosidase, alpha, class 1A, member 2	1.42848	0.0030061
205119_s_at	FPR1	formyl peptide receptor 1	-2.67789	0.00301785
207540_s_at	SYK	spleen tyrosine kinase	-2.64766	0.00314735
212414_s_at	SEPT6	septin 6	-1.3637	0.0031633
212768_s_at	OLFM4	olfactomedin 4	-3.66277	0.00321297
205990_s_at	WNT5A	wingless-type MMTV integration site family, member 5A	1.41705	0.00326187
204753_s_at	HLF	hepatic leukemia factor	1.33757	0.00330514
207057_at	NA	NA	-1.4945	0.00331319
204328_at	EVER1	epidermodysplasia verruciformis 1	-1.32417	0.00332381
221601_s_at	FAIM3	Fas apoptotic inhibitory molecule	-1.35412	0.00334844
206851_at	RNASE3	ribonuclease, RNase A family, 3 (eosinophil cationic protein)	-4.49723	0.0033585
207269_at	DEFA4	defensin, alpha 4, corticostatin	-5.49458	0.00337232
209734_at	HEM1	hematopoietic protein 1	-1.65866	0.00339097
213274_s_at	CTSB	cathepsin B	-1.30627	0.00345196
213095_x_at	AIF1	allograft inflammatory factor 1	-1.5675	0.00349792
203104_at	CSF1R	colony stimulating factor 1 receptor	-1.3061	0.00352527
202424_at	MAP2K2	mitogen-activated protein kinase kinase 2	-1.40922	0.00353864
204312_x_at	CREB1	cAMP responsive element binding protein 1	1.56612	0.00357852
206788_s_at	CBFB	core-binding factor, beta subunit	1.70104	0.00360135
212827_at	IGHM	immunoglobulin heavy constant mu	-3.32943	0.00363215
204833_at	APG12L	APG12 autophagy 12-like (S. cerevisiae)	1.49044	0.00363449
207857_at	LILRA2	leukocyte immunoglobulin-like receptor, subfamily A (with TM domain), member 2	-1.70388	0.00368004
218295_s_at	NUP50	nucleoporin 50kDa	1.357	0.0037109
205033_s_at	DEFA1	defensin, alpha 1, myeloid-related sequence	-3.40365	0.00374778
212886_at	DKFZP434C171	NA	-1.55465	0.003771
211430_s_at	IGHG3	immunoglobulin heavy constant gamma 3 (G3m marker)	-4.05491	0.00378935
208791_at	CLU	clusterin	-1.30193	0.0038834
205557_at	BPI	bactericidal/permeability-increasing protein	-4.84646	0.00391281
212554_at	CAP2	CAP, adenylate cyclase-associated protein, 2 (yeast)	2.32763	0.00392323
219321_at	MPP5	membrane protein, palmitoylated 5 (MAGUK p55 subfamily member 5)	1.27372	0.00395604
206748_s_at	SPAG9	sperm associated antigen 9	1.82219	0.00396459
215633_x_at	LST1	leukocyte specific transcript 1	-1.71801	0.00397587
212281_s_at	MAC30	NA	-1.23926	0.0039917
207384_at	PGLYRP1	peptidoglycan recognition protein 1	-1.7479	0.00400719
217889_s_at	CYBRD1	cytochrome b reductase 1	1.39791	0.00401412
212172_at	AK2	adenylate kinase 2	-1.6095	0.00403116
205988_at	CD84	CD84 antigen (leukocyte antigen)	-1.25791	0.0040495
202086_at	MX1	myxovirus (influenza virus) resistance 1, interferon-inducible protein p78 (mouse)	-1.31922	0.00408049
204961_s_at	NCF1	neutrophil cytosolic factor 1 (47kDa, chronic granulomatous disease, autosomal 1)	-2.32696	0.00409269
208998_at	UCP2	uncoupling protein 2 (mitochondrial, proton carrier)	-2.72043	0.00411532
215501_s_at	DUSP10	dual specificity phosphatase 10	1.41495	0.00412982
201422_at	IFI30	interferon, gamma-inducible protein 30	-1.27989	0.00420609
212902_at	SEC24A	SEC24 related gene family, member A (S. cerevisiae)	1.19829	0.00422011
214063_s_at	TF	transferrin	-2.27351	0.00423073
202519_at	MONDOA	NA	-1.74132	0.00423175
215221_at	FOXP1	forkhead box P1	-1.32476	0.0042385
201563_at	SORD	sorbitol dehydrogenase	-1.22231	0.00424486
209408_at	KIF2C	kinesin family member 2C	-1.80885	0.00432399
212851_at	KIAA0276	NA	1.93363	0.00435072
212430_at	RNPC1	RNA-binding region (RNP1, RRM) containing 1	-2.31189	0.00435349
206500_s_at	C14orf106	chromosome 14 open reading frame 106	-1.19051	0.00437376
210764_s_at	CYR61	cysteine-rich, angiogenic inducer, 61	2.15126	0.00440947
208699_x_at	TKT	transketolase (Wernicke-Korsakoff syndrome)	-1.54028	0.00441916
210892_s_at	GTF2I	general transcription factor II, i	2.30807	0.00445829
203523_at	LSP1	lymphocyte-specific protein 1	-1.19437	0.00446751
206071_s_at	EPHA3	EPH receptor A3	1.16042	0.00454469
217925_s_at	C6orf106	chromosome 6 open reading frame 106	-1.26179	0.00455041
205297_s_at	CD79B	CD79B antigen (immunoglobulin-associated beta)	-2.40332	0.00457065
209367_at	STXBP2	syntaxin binding protein 2	-1.15721	0.0045912
217977_at	SEPX1	selenoprotein X, 1	-1.33345	0.00465611
202018_s_at	LTF	lactotransferrin	-4.43033	0.00465749
212938_at	COL6A1	collagen, type VI, alpha 1	1.30213	0.0047193
208721_s_at	ANAPC5	anaphase promoting complex subunit 5	1.95624	0.00476935
201545_s_at	PABPN1	poly(A) binding protein, nuclear 1	-1.16139	0.00478345
212481_s_at	TPM3	tropomyosin 3	1.16023	0.00484113
209799_at	PRKAA1	protein kinase, AMP-activated, alpha 1 catalytic subunit	1.29619	0.00492803
37005_at	NBL1	neuroblastoma, suppression of tumorigenicity 1	-1.22994	0.00512911
206767_at	RBMS3	RNA binding motif, single stranded interacting protein	1.10183	0.00514368
201242_s_at	ATP1B1	ATPase, Na+/K+ transporting, beta 1 polypeptide	-1.1012	0.00516997
203032_s_at	FH	fumarate hydratase	1.37524	0.00531927
209901_x_at	AIF1	allograft inflammatory factor 1	-1.48517	0.00536208
221882_s_at	TMEM8	transmembrane protein 8 (five membrane-spanning domains)	-1.18852	0.00541971
210635_s_at	KLHL20	kelch-like 20 (Drosophila)	1.14134	0.00547801
207677_s_at	NCF4	neutrophil cytosolic factor 4, 40kDa	-2.51515	0.00553337
212457_at	TFE3	transcription factor binding to IGHM enhancer 3	-1.10512	0.00556815
216392_s_at	SEC23IP	SEC23 interacting protein	1.11472	0.00564407
213113_s_at	SLC43A3	solute carrier family 43, member 3	-1.14219	0.00566396
202062_s_at	SEL1L	sel-1 suppressor of lin-12-like (C. elegans)	1.06852	0.00566414
217789_at	SNX6	sorting nexin 6	-1.09338	0.00570957
203470_s_at	PLEK	pleckstrin	-1.46653	0.00572426
202687_s_at	TNFSF10	tumor necrosis factor (ligand) superfamily, member 10	-1.05395	0.00574399
221962_s_at	UBE2H	ubiquitin-conjugating enzyme E2H (UBC8 homolog, yeast)	1.60917	0.00587181
201108_s_at	THBS1	thrombospondin 1	1.13941	0.00587752
212496_s_at	JMJD2B	jumonji domain containing 2B	-1.04412	0.00588304
38269_at	PRKD2	protein kinase D2	-1.04861	0.00589658
214084_x_at	NCF1	neutrophil cytosolic factor 1 (47kDa, chronic granulomatous disease, autosomal 1)	-1.08613	0.00593824
205066_s_at	ENPP1	ectonucleotide pyrophosphatase/phosphodiesterase 1	-1.10273	0.00605213
201721_s_at	LAPTM5	lysosomal associated multispanning membrane protein 5	-1.80552	0.00605348
219454_at	EGFL6	EGF-like-domain, multiple 6	1.32436	0.00615506
203949_at	MPO	myeloperoxidase	-6.03315	0.00625683
204786_s_at	IFNAR2	interferon (alpha, beta and omega) receptor 2	-1.56947	0.00626617
213720_s_at	SMARCA4	SWI/SNF related, matrix associated, actin dependent regulator of chromatin, subfamily a, member 4	-1.69915	0.00629024
213733_at	MYO1F	myosin IF	-1.85069	0.00634513
215695_s_at	GYG2	glycogenin 2	-1.52584	0.00636602
218951_s_at	PLCXD1	phosphatidylinositol-specific phospholipase C, X domain containing 1	-1.00752	0.00640719
215499_at	MAP2K3	mitogen-activated protein kinase kinase 3	-1.34902	0.00648847
218872_at	TSC	NA	-1.46769	0.00650621
218308_at	TACC3	transforming, acidic coiled-coil containing protein 3	-1.00176	0.00653395
204560_at	FKBP5	FK506 binding protein 5	1.01698	0.00654975
204638_at	ACP5	acid phosphatase 5, tartrate resistant	-1.17236	0.00655266
212009_s_at	STIP1	stress-induced-phosphoprotein 1 (Hsp70/Hsp90-organizing protein)	1.16252	0.00655432
219599_at	NA	NA	1.17318	0.00663724
215946_x_at	LOC91353	NA	-1.65395	0.00666139
203294_s_at	LMAN1	lectin, mannose-binding, 1	2.85432	0.00666926
213033_s_at	NFIB	nuclear factor I/B	1.37501	0.00669269
203442_x_at	FLJ35827	NA	-1.18371	0.0067779
219978_s_at	NUSAP1	nucleolar and spindle associated protein 1	-1.07804	0.00679706
214844_s_at	DOK5	docking protein 5	0.979627	0.00687845
208960_s_at	KLF6	Kruppel-like factor 6	1.35492	0.00689791
207802_at	CRISP3	cysteine-rich secretory protein 3	-4.00569	0.00697048
201559_s_at	CLIC4	chloride intracellular channel 4	3.26299	0.00699955
214298_x_at	SEPT6	septin 6	-1.07444	0.0070117
218084_x_at	FXYD5	FXYD domain containing ion transport regulator 5	-0.975401	0.00701516
211150_s_at	DLAT	dihydrolipoamide S-acetyltransferase (E2 component of pyruvate dehydrogenase complex)	1.1262	0.00721543
203579_s_at	SLC7A6	solute carrier family 7 (cationic amino acid transporter, y+ system), member 6	1.67406	0.0073751
220988_s_at	C1QTNF3	C1q and tumor necrosis factor related protein 3	1.67799	0.00742671
209003_at	SLC25A11	NA	-1.3943	0.00743671
205048_s_at	PSPH	phosphoserine phosphatase	1.08503	0.00745295
205888_s_at	KIAA0555	NA	1.67096	0.00756328
201149_s_at	TIMP3	tissue inhibitor of metalloproteinase 3 (Sorsby fundus dystrophy, pseudoinflammatory)	0.93514	0.00759366
213023_at	UTRN	utrophin (homologous to dystrophin)	1.58947	0.00760861
205846_at	PTPRB	protein tyrosine phosphatase, receptor type, B	0.941209	0.00766828
213137_s_at	PTPN2	protein tyrosine phosphatase, non-receptor type 2	-1.1832	0.00776781
205653_at	CTSG	cathepsin G	-4.11117	0.00778778
214721_x_at	CDC42EP4	CDC42 effector protein (Rho GTPase binding) 4	-0.957021	0.00781273
203143_s_at	KIAA0040	KIAA0040	-1.02984	0.00784185
210145_at	PLA2G4A	phospholipase A2, group IVA (cytosolic, calcium-dependent)	0.937203	0.00788422
209220_at	GPC3	glypican 3	1.96949	0.00792726
208767_s_at	LAPTM4B	lysosomal associated protein transmembrane 4 beta	1.16995	0.00795773
205713_s_at	COMP	cartilage oligomeric matrix protein	-1.39417	0.00800868
202856_s_at	SLC16A3	solute carrier family 16 (monocarboxylic acid transporters), member 3	-1.10161	0.00802382
201621_at	NBL1	neuroblastoma, suppression of tumorigenicity 1	-1.17759	0.00803203
218821_at	NPEPL1	aminopeptidase-like 1	-0.986566	0.00804323
201137_s_at	HLA-DPB1	major histocompatibility complex, class II, DP beta 1	-0.982287	0.00806046
221286_s_at	PACAP	NA	-1.47151	0.00810932
222133_s_at	PHF20L1	PHD finger protein 20-like 1	-1.17808	0.00814765
207667_s_at	MAP2K3	mitogen-activated protein kinase kinase 3	-0.907833	0.00815121
220800_s_at	TMOD3	tropomodulin 3 (ubiquitous)	1.2324	0.00816508
219838_at	HCC-8	NA	-1.39586	0.00820572
217995_at	SQRDL	sulfide quinone reductase-like (yeast)	-0.917595	0.00820626
210504_at	KLF1	Kruppel-like factor 1 (erythroid)	-2.30567	0.00826155
202219_at	SLC6A8	solute carrier family 6 (neurotransmitter transporter, creatine), member 8	-1.34928	0.00828498
218884_s_at	FLJ13220	NA	1.05699	0.00834585
200766_at	CTSD	cathepsin D (lysosomal aspartyl protease)	-0.988171	0.00835333
204639_at	ADA	adenosine deaminase	-1.18732	0.00841434
202237_at	NNMT	nicotinamide N-methyltransferase	-1.34	0.0085301
219140_s_at	KIAA1922	NA	0.925868	0.00854246
204150_at	STAB1	stabilin 1	-0.961016	0.00863319
203666_at	CXCL12	chemokine (C-X-C motif) ligand 12 (stromal cell-derived factor 1)	-1.13001	0.00863995
213788_s_at	BRD3	bromodomain containing 3	0.924229	0.00864609
208829_at	TAPBP	TAP binding protein (tapasin)	-1.55257	0.00865829
202917_s_at	S100A8	S100 calcium binding protein A8 (calgranulin A)	-3.16529	0.00867805
220954_s_at	PILRB	paired immunoglobin-like type 2 receptor beta	-0.964332	0.00868176
217921_at	NA	NA	1.69296	0.00870484
201508_at	IGFBP4	insulin-like growth factor binding protein 4	-0.929934	0.00873735
215720_s_at	NFYA	nuclear transcription factor Y, alpha	1.12704	0.00875272
204070_at	RARRES3	retinoic acid receptor responder (tazarotene induced) 3	-1.45312	0.00877875
200889_s_at	SSR1	signal sequence receptor, alpha (translocon-associated protein alpha)	1.48832	0.00878127
205967_at	HIST1H4C	histone 1, H4c	-1.10802	0.00878784
208792_s_at	CLU	clusterin	-1.12091	0.00884897
206697_s_at	HP	haptoglobin	-1.54421	0.00885606
209667_at	CES2	carboxylesterase 2 (intestine, liver)	-0.89582	0.00886048
221856_s_at	FLJ11280	NA	-0.913665	0.00896059
39729_at	PRDX2	peroxiredoxin 2	-0.943657	0.00897999
213461_at	NA	NA	1.13461	0.00899008
201646_at	SCARB2	scavenger receptor class B, member 2	0.893265	0.00899578
202644_s_at	TNFAIP3	tumor necrosis factor, alpha-induced protein 3	-0.905818	0.00902522
209138_x_at	IGLC2	immunoglobulin lambda constant 2 (Kern-Oz- marker)	-2.71315	0.00908583
202111_at	SLC4A2	solute carrier family 4, anion exchanger, member 2 (erythrocyte membrane protein band 3-like 1)	-0.867493	0.00913143
211429_s_at	SERPINA1	serine (or cysteine) proteinase inhibitor, clade A (alpha-1 antiproteinase, antitrypsin), member 1	-1.68076	0.00914165
204612_at	PKIA	protein kinase (cAMP-dependent, catalytic) inhibitor alpha	-0.87714	0.00916725
200632_s_at	NDRG1	N-myc downstream regulated gene 1	-1.0854	0.00919159
219925_at	ZNF258	zinc finger protein 258	0.916847	0.00920296
203175_at	RHOG	ras homolog gene family, member G (rho G)	-1.37287	0.00926412
201602_s_at	PPP1R12A	protein phosphatase 1, regulatory (inhibitor) subunit 12A	-0.859006	0.0092806
202723_s_at	FOXO1A	forkhead box O1A (rhabdomyosarcoma)	-0.864971	0.00930201
221732_at	CANT1	calcium activated nucleotidase 1	-0.88905	0.00930819
210257_x_at	CUL4B	cullin 4B	1.85615	0.00931736
212090_at	GRINA	glutamate receptor, ionotropic, N-methyl D-asparate-associated protein 1 (glutamate binding)	-0.969715	0.00934447
201616_s_at	CALD1	caldesmon 1	0.912147	0.00935087
217208_s_at	DLG1	discs, large homolog 1 (Drosophila)	0.855958	0.00939339
204119_s_at	ADK	adenosine kinase	0.874444	0.00942549
211992_at	WNK1	WNK lysine deficient protein kinase 1	-0.876843	0.00943253
203660_s_at	PCNT2	pericentrin 2 (kendrin)	-0.851363	0.00948043
221220_s_at	SCYL2	SCY1-like 2 (S. cerevisiae)	1.09074	0.00950537
221524_s_at	RRAGD	Ras-related GTP binding D	-0.934017	0.00958576
221881_s_at	CLIC4	chloride intracellular channel 4	2.28551	0.00958665
204153_s_at	MFNG	manic fringe homolog (Drosophila)	-1.32309	0.00959171
206896_s_at	GNG7	guanine nucleotide binding protein (G protein), gamma 7	-1.09777	0.0096259
210075_at	MARCH2	membrane-associated ring finger (C3HC4) 2	-0.883015	0.00968465
210653_s_at	BCKDHB	branched chain keto acid dehydrogenase E1, beta polypeptide (maple syrup urine disease)	1.25867	0.00972039
204265_s_at	GPSM3	G-protein signalling modulator 3 (AGS3-like, C. elegans)	-1.50932	0.00977015
204848_x_at	HBG1	hemoglobin, gamma A	-3.44154	0.00977954
216236_s_at	SLC2A14	solute carrier family 2 (facilitated glucose transporter), member 14	0.926631	0.00980247
202725_at	POLR2A	polymerase (RNA) II (DNA directed) polypeptide A, 220kDa	-0.871724	0.00982736
200808_s_at	ZYX	zyxin	-1.26669	0.00986134
213106_at	ATP8A1	ATPase, aminophospholipid transporter (APLT), Class I, type 8A, member 1	-0.860304	0.00986356
211699_x_at	HBA1	hemoglobin, alpha 1	-2.17501	0.00988341
214149_s_at	ATP6V0E	ATPase, H+ transporting, lysosomal 9kDa, V0 subunit e	-0.854105	0.00991996
220702_at	NA	NA	-1.10445	0.00995042
220238_s_at	KLHL7	kelch-like 7 (Drosophila)	0.969909	0.00999129
218376_s_at	MICAL1	microtubule associated monoxygenase, calponin and LIM domain containing 1	-1.30613	0.00999353
