# Supplementary material for: Unravelling the molecular control of calvarial suture fusion in children with craniosynostosis
Source: BMC Genomics. 2007 Dec 12;8:458. doi: 10.1186/1471-2164-8-458 (PMC2222648; doi:10.1186/1471-2164-8-458)
Supplement: Additional file 9 — Genes identified to be differentially expressed (P < 0.01) by matched pairs analysis between unfused lambdoid and sagittal sutures. A positive value indicates higher expression levels in lambdoid sutures and a negative value indicates higher expression in sagittal sutures. [file 1471-2164-8-458-S9.xls]

## Sheet: Sheet1
Additional file 9
Gene identified to be differentially expressed (P < 0.01) by matched pairs analysis between unfused lambdoid and sagittal sutures
Affymetrix Probe Set ID	Gene	Gene Name	Log2 (fold) L v S	P-value
208438_s_at	FGR	Gardner-Rasheed feline sarcoma viral (v-fgr) oncogene homolog	-2.52274	5.36903e-05
208206_s_at	RASGRP2	RAS guanyl releasing protein 2 (calcium and DAG-regulated)	-1.59693	7.72485e-05
204754_at	HLF	hepatic leukemia factor	1.63202	0.000104836
206660_at	IGLL1	immunoglobulin lambda-like polypeptide 1	-4.20098	0.000117129
204753_s_at	HLF	hepatic leukemia factor	2.76668	0.000122452
205707_at	IL17R	interleukin 17 receptor	-1.74478	0.000142771
203579_s_at	SLC7A6	solute carrier family 7 (cationic amino acid transporter, y+ system), member 6	1.36488	0.00015047
214084_x_at	NCF1	neutrophil cytosolic factor 1	-1.13396	0.000164482
203724_s_at	RIPX	NA	1.1056	0.000174484
213896_x_at	KIAA0974	KIAA0974	1.32508	0.000218126
204416_x_at	APOC1	apolipoprotein C-I	-2.33901	0.000238857
218308_at	TACC3	transforming, acidic coiled-coil containing protein 3	-1.32917	0.000245858
206687_s_at	PTPN6	protein tyrosine phosphatase, non-receptor type 6	-1.52435	0.000266443
212020_s_at	MKI67	antigen identified by monoclonal antibody Ki-67	-1.55698	0.000301099
213603_s_at	RAC2	ras-related C3 botulinum toxin substrate 2 (rho family, small GTP binding protein Rac2)	-1.95054	0.000345009
201721_s_at	LAPTM5	lysosomal associated multispanning membrane protein 5	-1.6246	0.000355603
220580_at	BICC1	bicaudal C homolog 1 (Drosophila)	0.921739	0.000380416
217995_at	SQRDL	sulfide quinone reductase-like (yeast)	-0.915492	0.000394502
221601_s_at	FAIM3	Fas apoptotic inhibitory molecule	-1.34096	0.000399112
203973_s_at	CEBPD	CCAAT/enhancer binding protein (C/EBP), delta	-0.903531	0.000433254
209626_s_at	OSBPL3	oxysterol binding protein-like 3	1.19688	0.000434289
208700_s_at	TKT	transketolase (Wernicke-Korsakoff syndrome)	-1.80838	0.000451084
213425_at	WNT5A	wingless-type MMTV integration site family, member 5A	1.48276	0.000475124
210075_at	MARCH3	membrane-associated ring finger (C3HC4) 2	-0.919787	0.000492861
204328_at	EVER1	epidermodysplasia verruciformis 1	-1.42493	0.000553488
39729_at	PRDX2	peroxiredoxin 2	-1.11389	0.000643927
209172_s_at	CENPF	centromere protein F, 350/400ka (mitosin)	-1.0317	0.000647138
202531_at	IRF1	interferon regulatory factor 1	-1.18614	0.000685754
211799_x_at	HLA-C	major histocompatibility complex, class I, C	-0.770728	0.000782795
201555_at	MCM3	MCM3 minichromosome maintenance deficient 3 (S. cerevisiae)	-0.601794	0.000817658
212975_at	KIAA0870	NA	-0.611079	0.000832562
214627_at	EPX	eosinophil peroxidase	-3.7939	0.000863341
203470_s_at	PLEK	pleckstrin	-2.12568	0.000943887
200796_s_at	MCL1	myeloid cell leukemia sequence 1 (BCL2-related)	0.857401	0.000954837
221922_at	GPSM2	G-protein signalling modulator 2 (AGS3-like, C. elegans)	0.932963	0.000957293
210319_x_at	MSX2	msh homeo box homolog 2 (Drosophila)	1.15811	0.00104863
205547_s_at	TAGLN	transgelin	1.54754	0.00105048
211681_s_at	PDLIM5	PDZ and LIM domain 5	1.50572	0.00111034
205931_s_at	CREB5	cAMP responsive element binding protein 5	2.11321	0.00112165
212851_at	KIAA0276	NA	2.2748	0.0011924
220988_s_at	C1QTNF3	C1q and tumor necrosis factor related protein 3	2.30003	0.00124871
221286_s_at	PACAP	NA	-1.70402	0.00125137
212886_at	DKFZP434C171	NA	-1.58994	0.00127645
221900_at	COL8A2	collagen, type VIII, alpha 2	3.67052	0.00130359
213644_at	MGC33887	NA	1.07512	0.00130485
202947_s_at	GYPC	glycophorin C (Gerbich blood group)	-1.77519	0.00133062
206307_s_at	FOXD1	forkhead box D1	2.37077	0.00135387
208072_s_at	DGKD	diacylglycerol kinase, delta 130kDa	-0.914886	0.00137061
211071_s_at	AF1Q	NA	0.504014	0.00138721
203400_s_at	TF	transferrin	-2.42451	0.00138791
211796_s_at	TRBC1	T cell receptor beta constant 1	-0.72448	0.00144864
211220_s_at	HSF2	heat shock transcription factor 2	1.53356	0.00149152
215561_s_at	IL1R1	interleukin 1 receptor, type I	0.812765	0.00153202
31799_at	MRPS22	mitochondrial ribosomal protein S22	0.513906	0.00153727
211940_x_at	H3F3A	H3 histone, family 3A	-0.469205	0.00154606
202532_s_at	DHFR	dihydrofolate reductase	-1.19974	0.00157912
213503_x_at	ANXA2	annexin A2	0.580043	0.00167045
208958_at	TXNDC4	thioredoxin domain containing 4 (endoplasmic reticulum)	0.518394	0.00170176
202870_s_at	CDC20	CDC20 cell division cycle 20 homolog (S. cerevisiae)	-3.10746	0.00172185
203336_s_at	ITGB1BP1	integrin beta 1 binding protein 1	0.454179	0.00179317
221641_s_at	ACATE2	NA	0.525793	0.00179672
207341_at	PRTN3	proteinase 3	-5.43223	0.0018073
214063_s_at	TF	transferrin	-2.80504	0.00184126
201901_s_at	YY1	YY1 transcription factor	-0.513203	0.00188333
214575_s_at	AZU1	azurocidin 1 (cationic antimicrobial protein 37)	-5.47679	0.00189912
215120_s_at	SAMD4	sterile alpha motif domain containing 4	0.72079	0.0019249
208844_at	NA	NA	0.844138	0.00196635
208919_s_at	FLJ13052	NA	-0.556546	0.0020066
214701_s_at	FN1	fibronectin 1	1.41214	0.00200713
220730_at	FLJ12986	NA	-0.446804	0.00202209
203963_at	CA12	carbonic anhydrase XII	0.663076	0.00207591
214298_x_at	SEPT6	septin 6	-0.824941	0.00217992
45749_at	FLJ13725	NA	-0.642536	0.00225362
209367_at	STXBP2	syntaxin binding protein 2	-1.57373	0.00235293
213446_s_at	IQGAP1	IQ motif containing GTPase activating protein 1	1.21095	0.00241528
213136_at	PTPN2	protein tyrosine phosphatase, non-receptor type 2	-0.583775	0.00242353
212599_at	AUTS2	autism susceptibility candidate 2	0.46464	0.00250164
201700_at	CCND3	cyclin D3	-1.85781	0.00252513
202201_at	BLVRB	biliverdin reductase B (flavin reductase (NADPH))	-1.64034	0.0025369
207522_s_at	ATP2A3	ATPase, Ca++ transporting, ubiquitous	-2.22634	0.00255453
207384_at	PGLYRP1	peptidoglycan recognition protein 1	-1.76637	0.00256196
203242_s_at	PDLIM5	PDZ and LIM domain 5	1.31917	0.00260235
205859_at	LY86	lymphocyte antigen 86	-1.04455	0.00267283
218193_s_at	GOLT1B	golgi transport 1 homolog B (S. cerevisiae)	0.96806	0.00274024
201853_s_at	CDC25B	cell division cycle 25B	-1.59463	0.00292449
218141_at	E2-230K	NA	-1.19131	0.00299456
215750_at	MKL1	megakaryoblastic leukemia (translocation) 1	-0.406326	0.00300072
206409_at	TIAM1	T-cell lymphoma invasion and metastasis 1	0.417392	0.00300728
212503_s_at	KIAA0934	KIAA0934	0.465356	0.00309426
212554_at	CAP2	CAP, adenylate cyclase-associated protein, 2 (yeast)	2.22233	0.00321475
209083_at	CORO1A	coronin, actin binding protein, 1A	-3.55163	0.00335878
204527_at	MYO5A	myosin VA (heavy polypeptide 12, myoxin)	0.772642	0.00340816
213039_at	ARHGEF18	rho/rac guanine nucleotide exchange factor (GEF) 18	-0.675053	0.0034792
218138_at	MKKS	McKusick-Kaufman syndrome	0.354161	0.00348456
208734_x_at	RAB2	RAB2, member RAS oncogene family	0.438192	0.00351317
203638_s_at	FGFR2	fibroblast growth factor receptor 2	1.14334	0.00361924
212835_at	KIAA0157	KIAA0157	1.57703	0.00362783
204826_at	CCNF	cyclin F	-0.87188	0.00363434
204961_s_at	NCF1	neutrophil cytosolic factor 1	-2.35249	0.00372415
219410_at	TMEM45A	transmembrane protein 45A	0.743788	0.00374264
213262_at	SACS	spastic ataxia of Charlevoix-Saguenay (sacsin)	0.9388	0.00375032
218888_s_at	NETO2	neuropilin (NRP) and tolloid (TLL)-like 2	0.400576	0.00384984
218872_at	TSC	NA	-1.45833	0.00391638
207697_x_at	LILRB2	leukocyte immunoglobulin-like receptor, subfamily B (with TM and ITIM domains), member 2	-0.883745	0.00393063
209791_at	CROCC	ciliary rootlet coiled-coil, rootletin	-0.554763	0.00394956
215592_at	NA	NA	-0.599875	0.00403166
212430_at	RNPC1	RNA-binding region (RNP1, RRM) containing 1	-2.69035	0.00417845
204039_at	CEBPA	CCAAT/enhancer binding protein (C/EBP), alpha	-1.41264	0.00421643
201732_s_at	CLCN3	chloride channel 3	1.11825	0.00427299
209743_s_at	ITCH	itchy homolog E3 ubiquitin protein ligase (mouse)	0.362521	0.00440985
205510_s_at	FLJ10038	NA	-0.420851	0.0044424
204063_s_at	ULK2	unc-51-like kinase 2 (C. elegans)	0.351698	0.00445246
214099_s_at	PDE4DIP	phosphodiesterase 4D interacting protein (myomegalin)	0.786365	0.00446905
210427_x_at	ANXA2	annexin A2	0.652414	0.00447215
212644_s_at	C14orf32	chromosome 14 open reading frame 32	-0.350511	0.00450856
211406_at	NA	NA	1.26443	0.00450924
213411_at	ADAM22	a disintegrin and metalloproteinase domain 22	1.04467	0.00454079
209734_at	HEM1	hematopoietic protein 1	-1.9193	0.0045702
205162_at	ERCC8	excision repair cross-complementing rodent repair deficiency, complementation group 8	0.990766	0.00464267
208970_s_at	UROD	uroporphyrinogen decarboxylase	-0.943651	0.0046524
208416_s_at	SPTB	spectrin, beta, erythrocytic (includes spherocytosis, clinical type I)	-0.810055	0.00473732
205578_at	ROR2	receptor tyrosine kinase-like orphan receptor 2	0.764888	0.00478184
212845_at	SAMD4	sterile alpha motif domain containing 4	1.11886	0.00478343
210136_at	MBP	myelin basic protein	-1.87331	0.00480076
213811_x_at	TCF3	transcription factor 3 (E2A immunoglobulin enhancer binding factors E12/E47)	-0.910012	0.00487064
204116_at	IL2RG	interleukin 2 receptor, gamma (severe combined immunodeficiency)	-0.659192	0.00487866
204055_s_at	CTAGE5	CTAGE family, member 5	1.18905	0.004897
205631_at	KIAA0586	KIAA0586	0.419671	0.00490977
217549_at	NA	NA	-0.85461	0.00492102
219321_at	MPP5	membrane protein, palmitoylated 5 (MAGUK p55 subfamily member 5)	1.18843	0.00494451
201631_s_at	IER3	immediate early response 3	-0.883845	0.00496485
202049_s_at	ZNF262	zinc finger protein 262	0.392103	0.00499562
204302_s_at	KIAA0427	KIAA0427	-0.335515	0.0050623
202315_s_at	BCR	breakpoint cluster region	-0.683266	0.00508268
201590_x_at	ANXA2	annexin A2	0.590735	0.00514878
212873_at	HA-1	NA	-2.58549	0.00516863
218302_at	PSENEN	presenilin enhancer 2 homolog (C. elegans)	0.440172	0.00520619
219700_at	PLXDC1	plexin domain containing 1	1.52008	0.0052821
202223_at	ITM1	integral membrane protein 1	0.415211	0.00528326
218205_s_at	MKNK2	MAP kinase interacting serine/threonine kinase 2	-0.674502	0.00532423
205297_s_at	CD79B	CD79B antigen (immunoglobulin-associated beta)	-3.46345	0.00533154
209733_at	LOC286440	NA	0.651821	0.00535564
204576_s_at	CLUAP1	clusterin associated protein 1	1.13462	0.00545914
203819_s_at	IMP-3	NA	-2.17755	0.00548994
220287_at	ADAMTS9	a disintegrin-like and metalloprotease (reprolysin type) with thrombospondin type 1 motif, 9	-0.343712	0.0055045
218373_at	FTS	fused toes homolog (mouse)	0.640388	0.00554209
207012_at	MMP16	matrix metalloproteinase 16 (membrane-inserted)	0.67034	0.00554922
202136_at	ZMYND11	zinc finger, MYND domain containing 11	0.367448	0.0055812
212758_s_at	TCF8	transcription factor 8 (represses interleukin 2 expression)	1.28108	0.00566854
217977_at	SEPX1	selenoprotein X, 1	-1.88848	0.00575643
212169_at	FKBP9	FK506 binding protein 9, 63 kDa	0.442613	0.00582875
213103_at	STARD13	START domain containing 13	0.818099	0.00583646
202307_s_at	TAP1	transporter 1, ATP-binding cassette, sub-family B (MDR/TAP)	-0.377024	0.00586398
205733_at	BLM	Bloom syndrome	-1.49153	0.00586453
204440_at	CD83	CD83 antigen (activated B lymphocytes, immunoglobulin superfamily)	-0.502089	0.00598287
202515_at	DLG1	discs, large homolog 1 (Drosophila)	0.753344	0.00605509
220777_at	KIF13A	kinesin family member 13A	0.324018	0.00605958
204918_s_at	MLLT3	NA	0.568946	0.00608549
214862_x_at	NA	NA	0.560565	0.00608916
205017_s_at	MBNL2	muscleblind-like 2 (Drosophila)	1.6851	0.00610954
212282_at	MAC30	NA	-0.561387	0.00612037
215271_at	TNN	tenascin N	2.27004	0.00613661
215350_at	SYNE1	spectrin repeat containing, nuclear envelope 1	1.69385	0.00614512
212641_at	HIVEP2	human immunodeficiency virus type I enhancer binding protein 2	1.04814	0.00621241
209679_s_at	LOC57228	NA	-0.307886	0.00622506
209153_s_at	TCF3	transcription factor 3 (E2A immunoglobulin enhancer binding factors E12/E47)	-1.02294	0.00627943
208029_s_at	LAPTM4B	lysosomal associated protein transmembrane 4 beta	0.393687	0.00636577
220905_at	NA	NA	-0.340575	0.00638371
213004_at	ANGPTL2	angiopoietin-like 2	1.52255	0.00639119
209170_s_at	GPM6B	glycoprotein M6B	-0.668565	0.00646056
204901_at	BTRC	beta-transducin repeat containing	0.417011	0.00647315
209068_at	HNRPDL	heterogeneous nuclear ribonucleoprotein D-like	0.442585	0.00654339
201670_s_at	MARCKS	myristoylated alanine-rich protein kinase C substrate	-0.503764	0.00654412
202330_s_at	UNG	uracil-DNA glycosylase	-0.595706	0.00656817
204616_at	UCHL3	ubiquitin carboxyl-terminal esterase L3 (ubiquitin thiolesterase)	0.446169	0.00659665
205403_at	IL1R2	interleukin 1 receptor, type II	-1.14704	0.00661373
206414_s_at	DDEF2	development and differentiation enhancing factor 2	1.32298	0.00661807
211178_s_at	PSTPIP1	proline-serine-threonine phosphatase interacting protein 1	-0.472581	0.00662344
213058_at	KIAA1648	NA	0.617557	0.00672095
38149_at	ARHGAP25	Rho GTPase activating protein 25	-0.842369	0.00680299
36888_at	KIAA0841	KIAA0841	-0.571798	0.00689482
209193_at	PIM1	pim-1 oncogene	-0.910173	0.00691203
204122_at	TYROBP	TYRO protein tyrosine kinase binding protein	-1.52273	0.00693523
204225_at	HDAC4	histone deacetylase 4	0.588625	0.00698903
217094_s_at	DNCL2A	dynein, cytoplasmic, light polypeptide 2A	0.644275	0.00706027
218330_s_at	NAV2	neuron navigator 2	-0.825997	0.00715116
203795_s_at	BCL7A	B-cell CLL/lymphoma 7A	-0.354593	0.00716581
202546_at	NA	NA	-1.82182	0.00718913
220219_s_at	FLJ34306	NA	0.352545	0.00720465
211812_s_at	B3GALT3	UDP-Gal:betaGlcNAc beta 1,3-galactosyltransferase, polypeptide 3	1.32162	0.0072391
52651_at	COL8A2	collagen, type VIII, alpha 2	2.85296	0.00729357
205726_at	DIAPH2	diaphanous homolog 2 (Drosophila)	0.566431	0.00732206
213976_at	CIZ1	CDKN1A interacting zinc finger protein 1	-0.348222	0.00736954
206257_at	CCDC9	coiled-coil domain containing 9	-0.453172	0.00738912
204205_at	APOBEC3G	apolipoprotein B mRNA editing enzyme, catalytic polypeptide-like 3G	-0.86125	0.00757431
208998_at	UCP2	uncoupling protein 2	-3.17242	0.00761965
221222_s_at	FLJ20519	NA	0.997834	0.00763092
208030_s_at	ADD1	adducin 1 (alpha)	-0.375476	0.00777943
201430_s_at	DPYSL3	dihydropyrimidinase-like 3	1.09107	0.00782984
213245_at	ADCY1	adenylate cyclase 1 (brain)	0.425302	0.00789884
210573_s_at	POLR3C	polymerase (RNA) III (DNA directed) polypeptide C	0.43079	0.00791945
212893_at	ZZZ3	zinc finger, ZZ domain containing 3	0.866343	0.0079884
214574_x_at	LST1	leukocyte specific transcript 1	-1.45036	0.00805702
213095_x_at	AIF1	allograft inflammatory factor 1	-1.55697	0.00815643
220007_at	FLJ13984	NA	0.364149	0.00818479
208812_x_at	HLA-C	major histocompatibility complex, class I, C	-0.740552	0.00826704
201649_at	UBE2L6	ubiquitin-conjugating enzyme E2L 6	-0.777617	0.00830027
200768_s_at	MAT2A	methionine adenosyltransferase II, alpha	-0.436023	0.00831555
209674_at	CRY1	cryptochrome 1 (photolyase-like)	0.811799	0.00840105
205119_s_at	FPR1	formyl peptide receptor 1	-2.46241	0.00849926
212374_at	FEM1B	fem-1 homolog b (C. elegans)	0.427083	0.00854651
202957_at	HCLS1	hematopoietic cell-specific Lyn substrate 1	-2.08556	0.00871253
219128_at	FLJ20558	NA	0.385277	0.00875411
210876_at	ANXA2P1	annexin A2 pseudogene 1	0.40343	0.00879048
211758_x_at	TXNDC9	thioredoxin domain containing 9	0.344716	0.00887497
201543_s_at	SARA1	SAR1a gene homolog 1 (S. cerevisiae)	0.69086	0.008998
218146_at	GLT8D1	glycosyltransferase 8 domain containing 1	0.565864	0.00905616
218232_at	C1QA	complement component 1, q subcomponent, alpha polypeptide	-1.50256	0.00909198
215930_s_at	CTAGE5	CTAGE family, member 5	0.493008	0.00916365
202945_at	FPGS	folylpolyglutamate synthase	-0.749926	0.0091749
212242_at	TUBA1	tubulin, alpha 1 (testis specific)	-1.85287	0.00919796
203089_s_at	PRSS25	protease, serine, 25	-1.06766	0.00925279
202995_s_at	FBLN1	fibulin 1	0.942908	0.0092846
216840_s_at	LAMA2	laminin, alpha 2 (merosin)	3.90047	0.00930926
201635_s_at	FXR1	fragile X mental retardation, autosomal homolog 1	0.611789	0.00931671
220173_at	C14orf45	chromosome 14 open reading frame 45	0.651396	0.00934915
205138_s_at	UST	uronyl-2-sulfotransferase	0.302787	0.00935361
212921_at	SMYD2	SET and MYND domain containing 2	0.718174	0.00940225
213502_x_at	LOC91316	NA	-2.3592	0.00941433
220037_s_at	XLKD1	extracellular link domain containing 1	1.392	0.00943043
204755_x_at	HLF	hepatic leukemia factor	2.53202	0.00948183
208073_x_at	TTC3	tetratricopeptide repeat domain 3	0.467633	0.00954518
209657_s_at	HSF2	heat shock transcription factor 2	0.716847	0.00972377
204976_s_at	AMMECR1	Alport syndrome, mental retardation, midface hypoplasia and elliptocytosis chromosomal region, gene 1	-0.726051	0.00981571
204886_at	PLK4	polo-like kinase 4 (Drosophila)	-0.412753	0.00983866
219778_at	ZFPM2	zinc finger protein, multitype 2	1.90159	0.00990586
205540_s_at	RRAGB	Ras-related GTP binding B	0.256059	0.00990925
201781_s_at	AIP	aryl hydrocarbon receptor interacting protein	0.263853	0.00997833
205382_s_at	DF	D component of complement (adipsin)	-1.74263	0.00999246
