# Supplementary material for: Unravelling the molecular control of calvarial suture fusion in children with craniosynostosis
Source: BMC Genomics. 2007 Dec 12;8:458. doi: 10.1186/1471-2164-8-458 (PMC2222648; doi:10.1186/1471-2164-8-458)
Supplement: Additional file 10 — Genes identified to be differentially expressed (P < 0.01) by matched pairs analysis between unfused coronal and lambdoid sutures. A positive value indicates higher expression levels in coronal sutures and a negative value indicates higher expression in lambdoid sutures. [file 1471-2164-8-458-S10.xls]

## Sheet: Sheet1
Additional file 10
Gene identified to be differentially expressed (P < 0.01) by matched pairs analysis between unfused coronal and lambdoid sutures
Affymetrix Probe Set ID	Gene	Gene Name	Log2 (fold) C v L	P-value
202768_at	FOSB	FBJ murine osteosarcoma viral oncogene homolog B	4.58276	1.65465e-05
209189_at	FOS	v-fos FBJ murine osteosarcoma viral oncogene homolog	3.52525	5.96652e-05
213649_at	SFRS7	splicing factor, arginine/serine-rich 7, 35kDa	0.582408	0.000191606
207063_at	NA	NA	-0.54686	0.000263208
211022_s_at	ATRX	alpha thalassemia/mental retardation syndrome X-linked	1.20705	0.000429851
205624_at	CPA3	carboxypeptidase A3 (mast cell)	1.71559	0.000514489
220471_s_at	MYCT1	myc target 1	0.508051	0.000520351
203412_at	LZTR1	leucine-zipper-like transcription regulator 1	-0.283143	0.000763878
200769_s_at	MAT2A	methionine adenosyltransferase II, alpha	0.779335	0.000780832
208672_s_at	SFRS3	splicing factor, arginine/serine-rich 3	0.308928	0.000828775
206837_at	CART1	cartilage paired-class homeoprotein 1	3.76948	0.00120492
201569_s_at	CGI-51	NA	0.332384	0.00133715
212225_at	SUI1	NA	1.62379	0.00133897
218302_at	PSENEN	presenilin enhancer 2 homolog (C. elegans)	-0.30714	0.00145184
201456_s_at	BUB3	BUB3 budding uninhibited by benzimidazoles 3 homolog (yeast)	0.311768	0.00156002
212183_at	NUDT4	nudix (nucleoside diphosphate linked moiety X)-type motif 4	-0.629043	0.00157425
212159_x_at	AP2A2	adaptor-related protein complex 2, alpha 2 subunit	-0.492602	0.00161257
221814_at	GPR124	G protein-coupled receptor 124	-0.204335	0.00162852
214205_x_at	TXNL2	thioredoxin-like 2	0.204955	0.00169458
220559_at	EN1	engrailed homolog 1	0.399637	0.00194051
221534_at	Bles03	NA	-0.414119	0.00196736
203053_at	BCAS2	breast carcinoma amplified sequence 2	0.246749	0.00202139
211466_at	NFIB	nuclear factor I/B	0.288913	0.00202458
206949_s_at	RUSC1	RUN and SH3 domain containing 1	-0.451801	0.00207526
209669_s_at	PAI-RBP1	NA	0.271696	0.00240164
214531_s_at	SNX1	sorting nexin 1	-0.22642	0.00241108
200638_s_at	YWHAZ	tyrosine 3-monooxygenase/tryptophan 5-monooxygenase activation protein, zeta polypeptide	0.162178	0.00247143
220081_x_at	HSD17B7	hydroxysteroid (17-beta) dehydrogenase 7	-0.21648	0.00250333
209198_s_at	SYT11	synaptotagmin XI	-0.197019	0.00256892
209244_s_at	KIF1C	kinesin family member 1C	-0.255698	0.00276611
210182_at	CORT	cortistatin	0.542798	0.00285479
208792_s_at	CLU	clusterin	-1.34477	0.00293329
207690_at	ALX3	aristaless-like homeobox 3	1.14921	0.00303435
201196_s_at	AMD1	adenosylmethionine decarboxylase 1	0.407257	0.0030505
201937_s_at	DNPEP	aspartyl aminopeptidase	-0.158948	0.00312773
216456_at	PCDH9	protocadherin 9	0.588234	0.003318
218537_at	HCFC1R1	host cell factor C1 regulator 1 (XPO1 dependant)	-0.451877	0.0035038
201552_at	LAMP1	lysosomal-associated membrane protein 1	-0.38061	0.00365581
202059_s_at	KPNA1	karyopherin alpha 1 (importin alpha 5)	-0.515432	0.00409308
203396_at	PSMA4	proteasome (prosome, macropain) subunit, alpha type, 4	0.139942	0.00419163
218855_at	GPR175	G protein-coupled receptor 175	-0.668354	0.00425057
210110_x_at	HNRPH3	heterogeneous nuclear ribonucleoprotein H3 (2H9)	0.146309	0.00428269
213494_s_at	YY1	YY1 transcription factor	0.692426	0.00444694
208092_s_at	FAM49A	family with sequence similarity 49, member A	0.405495	0.00451947
218896_s_at	HSA277841	NA	-0.39303	0.00456287
204173_at	MLC1SA	NA	-0.367342	0.00457338
219226_at	CRK7	NA	0.386055	0.00485882
205255_x_at	TCF7	transcription factor 7 (T-cell specific, HMG-box)	0.27581	0.00501497
208119_s_at	ZNF505	zinc finger protein 505	-0.423555	0.00520086
201476_s_at	RRM1	ribonucleotide reductase M1 polypeptide	0.514297	0.00536264
221841_s_at	KLF4	Kruppel-like factor 4 (gut)	1.25331	0.00541195
201020_at	YWHAH	tyrosine 3-monooxygenase/tryptophan 5-monooxygenase activation protein, eta polypeptide	-0.54409	0.00543419
218312_s_at	FLJ12895	NA	-0.580936	0.00544048
209257_s_at	CSPG6	chondroitin sulfate proteoglycan 6 (bamacan)	0.365979	0.00561851
219679_s_at	WAC	WW domain containing adaptor with coiled-coil	0.210697	0.00561876
209169_at	GPM6B	glycoprotein M6B	0.743833	0.00567139
209897_s_at	SLIT2	slit homolog 2 (Drosophila)	0.426076	0.00572291
209167_at	GPM6B	glycoprotein M6B	0.736568	0.00574996
208791_at	CLU	clusterin	-1.59186	0.00594973
201967_at	RBM6	RNA binding motif protein 6	-0.390892	0.00610806
202899_s_at	SFRS3	splicing factor, arginine/serine-rich 3	0.421728	0.00615652
204736_s_at	CSPG4	chondroitin sulfate proteoglycan 4 (melanoma-associated)	-1.00248	0.00618955
202940_at	WNK1	WNK lysine deficient protein kinase 1	-0.479354	0.00635846
200828_s_at	ZNF207	zinc finger protein 207	0.270521	0.0064813
216538_at	SEC8L1	SEC8-like 1 (S. cerevisiae)	0.487294	0.00651291
208094_s_at	MGC10471	NA	-0.297865	0.00651967
214671_s_at	ABR	active BCR-related gene	-0.262184	0.0065658
200796_s_at	MCL1	myeloid cell leukemia sequence 1 (BCL2-related)	1.27671	0.00659817
210145_at	PLA2G4A	phospholipase A2, group IVA (cytosolic, calcium-dependent)	0.777939	0.00662511
214250_at	NUMA1	nuclear mitotic apparatus protein 1	1.02809	0.00671065
212811_x_at	SLC1A4	solute carrier family 1 (glutamate/neutral amino acid transporter), member 4	-0.593487	0.00672585
205895_s_at	NOLC1	nucleolar and coiled-body phosphoprotein 1	0.758595	0.00680589
218934_s_at	HSPB7	heat shock 27kDa protein family, member 7 (cardiovascular)	-0.170225	0.00740264
205584_at	CXorf45	chromosome X open reading frame 45	-0.37666	0.00761101
201914_s_at	SEC63	SEC63-like (S. cerevisiae)	0.385308	0.0077534
219076_s_at	PXMP2	peroxisomal membrane protein 2, 22kDa	-0.197175	0.00782937
210092_at	MAGOH	mago-nashi homolog, proliferation-associated (Drosophila)	0.347951	0.00784991
202469_s_at	CPSF6	cleavage and polyadenylation specific factor 6, 68kDa	0.309772	0.00794378
201946_s_at	CCT2	chaperonin containing TCP1, subunit 2 (beta)	0.402212	0.00796416
202360_at	MAML1	mastermind-like 1 (Drosophila)	-0.21032	0.00806293
215434_x_at	AG1	NA	0.321311	0.00806756
210009_s_at	GOSR2	golgi SNAP receptor complex member 2	0.614748	0.00810281
208765_s_at	HNRPR	heterogeneous nuclear ribonucleoprotein R	0.261617	0.00823889
201622_at	SND1	NA	-0.21684	0.00826113
219072_at	BCL7C	B-cell CLL/lymphoma 7C	-0.456789	0.00859612
212269_s_at	MCM3AP	MCM3 minichromosome maintenance deficient 3 (S. cerevisiae) associated protein	-0.364471	0.0086693
213310_at	EIF2C2	eukaryotic translation initiation factor 2C, 2	-0.193004	0.0088356
201410_at	PLEKHB2	pleckstrin homology domain containing, family B (evectins) member 2	-0.365231	0.00892464
209919_x_at	GGT1	gamma-glutamyltransferase 1	0.180014	0.00914457
201158_at	NMT1	N-myristoyltransferase 1	-0.183868	0.00915543
204836_at	GLDC	NA	0.653191	0.00920643
204756_at	MAP2K5	mitogen-activated protein kinase kinase 5	0.284638	0.00928224
202064_s_at	SEL1L	sel-1 suppressor of lin-12-like (C. elegans)	0.760789	0.00934582
209599_s_at	PRUNE	prune homolog (Drosophila)	-0.315615	0.00951927
205168_at	DDR2	discoidin domain receptor family, member 2	0.376851	0.00951989
202729_s_at	LTBP1	latent transforming growth factor beta binding protein 1	-0.711636	0.00954527
211112_at	SLC12A4	solute carrier family 12 (potassium/chloride transporters), member 4	0.134455	0.00959188
222043_at	CLU	clusterin	-1.30283	0.00969607
219135_s_at	FLJ12681	NA	-0.478289	0.00977814
47571_at	ZNF236	zinc finger protein 236	0.35532	0.00989261
