# Supplementary material for: Unravelling the molecular control of calvarial suture fusion in children with craniosynostosis
Source: BMC Genomics. 2007 Dec 12;8:458. doi: 10.1186/1471-2164-8-458 (PMC2222648; doi:10.1186/1471-2164-8-458)
Supplement: Additional file 11 — Syndromic and non-syndromic sutures are not significantly different. P-values from Student's t-test comparing gene expression between syndromic and non-syndromic samples from for each stage of development. Samples from different suture sites were combined for analysis. [file 1471-2164-8-458-S11.xls]

## Sheet: Sheet1
Additional file 11
P-values from Student's t-test comparing syndromic vs non-syndormic samples from all suture types for each stage of development
Gene	Unfused	Fusing	Fused
RBP4	0.794909	0.400319	0.254944
CYFIP2	0.689448	0.626156	0.401997
C1QTNF3	0.295033	0.690639	0.577677
ANXA3	0.787067	0.339344	0.143253
FMOD	0.156435	0.946019	0.0618536
GPC3	0.183552	0.968869	0.876726
PRELP	0.0549194	0.651241	0.0876449
PTN	0.887383	0.994967	0.428455
WIF1	0.633536	0.286425	0.0786838
