# Supplementary material for: Unravelling the molecular control of calvarial suture fusion in children with craniosynostosis
Source: BMC Genomics. 2007 Dec 12;8:458. doi: 10.1186/1471-2164-8-458 (PMC2222648; doi:10.1186/1471-2164-8-458)
Supplement: Additional file 13 — Primers used for realtime qRT-PCR. [file 1471-2164-8-458-S13.xls]

## Sheet: Additional file 13
Additional file 13
Primers used for realtime quantitative RT-PCR
Primer set	Forward	Reverse	Amplicon (bp)
ANXA3	ATCTGGGCATTTTGAAGACTTACTG	AGTTCCAATACCCTTCAAGGCTC	106
C1QTNF3 long isoform	CTTTGGAGGCAGCTCATCTATTG	CACTTTATTAGTTCTTCCGCTCACC	105
C1QTNF3 short isoform	CTTTGGAGGCAGCTCATCTATTG	CCGGTTTGTGGAGACTCCATG	95
COL3A1	TCAACACTCTTTATGATAACAACACTGTG	TCGTATTTGACTATTTCAGAAAGAAAGG	119
COL8A2	AAAATGGAGGATGGCTGCTGACTTCTGAC	GCTTTGTTTGGAGAAGTTGTGGG	103
CYFIP2	ATTAAGAATGTGCCCCTGAAGAAG	GGAACTGTCTGTCTCCACGGAC	117
FMOD	CTCCAACACCTTCAATTCCAGC	AGAACTCATTGATCCTATTGCCTTG	128
GPC3	CTTCCTTGCAGAACTGGCCTATG	GGTTGTGAAAGGTGCTTATCTCG	101
PRELP	CAACAACAATAGCATCGAGAAAATCAAC	AGGTGTGGCACGTTCTCCAG	102
PTN	CCCAAACCTCAAGCAGAATCTAAG	GCTGATGTCCTTTTTATGTTCCACAG	105
RBP4	GCCGAGTCCGTCTTTTGAATAAC	GGCTACGCCCCAGTACTTCATC	107
WIF1	CCTCTGTTCAAAGCCTGTCTGC	GTGTCTTCCATGCCAACCTTC	100
18S	TTCGGAACTGAGGCCATGAT	CGAACCTCCGACTTTCGTTCT	151
